# Supplementary material for: Triaqua[2,2′-(propane-1,3-diyl)bis(5-carboxy-1H-imidazole-4-carboxylato-κ2 N 3,O 4)]calcium(II) tetrahydrate
Source: Acta Crystallogr Sect E Struct Rep Online. 2012 Aug 23;68(Pt 9):m1199–200. doi: 10.1107/S1600536812035544 (PMC3435615; doi:10.1107/S1600536812035544)
Supplement: Supplementary file 1 [file e-68-m1199-sup1.cif]

##############################################################################
#                                                                            #
# This CIF contains the data in a paper accepted for publication in          #
# Acta Crystallographica Section E. It conforms to the requirements of       #
# Notes for Authors for Acta Crystallographica Section E, and has been       #
# peer reviewed under the auspices of the IUCr Commission on Journals.       #
#                                                                            #
# Full details of the Crystallographic Information File format               #
# are given in the paper "The Crystallographic Information File (CIF):       #
# a New Standard Archive File for Crystallography" by S. R. Hall, F. H.      #
# Allen and I. D. Brown [Acta Cryst. (1991), A47, 655-685].                  #
#                                                                            #
# The current version of the core CIF dictionary is obtainable from          #
# ftp://ftp.iucr.org/pub/cif_core.dic.                                       #
#                                                                            #
# Software is freely available for graphical display of the structure(s)     #
# in this CIF. For information consult the CIF software page                 #
# http://www.iucr.org/resources/cif/software.                                #
#                                                                            #
# This file may be used for bona fide research purposes within the           #
# scientific community so long as proper attribution is given to the journal # 
# article from which it was obtained.                                        #
#                                                                            #
##############################################################################
data_I
_audit_creation_method     SHELXL-97
_chemical_name_systematic
;
Triaqua[2,2'-(propane-1,3-diyl)bis(5-carboxy-1<i>H</i>-imidazole-4-carboxylato-
\k^2^<i>N</i>^3^,<i>O</i>^4^)]calcium(II) tetrahydrate
;
_chemical_name_common     ?
_chemical_formula_moiety     'C13 H16 Ca N4 O11, 4(H2 O)'
_chemical_formula_sum     'C13 H24 Ca N4 O15'
_chemical_formula_iupac     '[Ca (C13 H10 N4 O8) (H2 O3)3], 4H2 O'
_chemical_formula_weight     516.44
_chemical_melting_point     ?
_symmetry_cell_setting     triclinic
_symmetry_space_group_name_H-M     ' P -1'
_symmetry_space_group_name_Hall     '-P 1'
loop_
    _symmetry_equiv_pos_as_xyz
    'x, y, z'
    '-x, -y, -z'
_cell_length_a     6.7794(12)
_cell_length_b     12.172(2)
_cell_length_c     13.718(2)
_cell_angle_alpha     98.776(2)
_cell_angle_beta     102.420(2)
_cell_angle_gamma     90.444(2)
_cell_volume     1091.6(3)
_cell_formula_units_Z     2
_cell_measurement_reflns_used     1354
_cell_measurement_theta_min     2.46
_cell_measurement_theta_max     23.11
_cell_measurement_temperature     296(2)
_exptl_crystal_description     block
_exptl_crystal_colour     colourless
_exptl_crystal_size_max     0.16
_exptl_crystal_size_mid     0.16
_exptl_crystal_size_min     0.14
_exptl_crystal_density_diffrn     1.571
_exptl_crystal_density_meas     ?
_exptl_crystal_density_method     'not measured'
_exptl_crystal_F_000     540
_exptl_absorpt_coefficient_mu     0.370
_exptl_absorpt_correction_type     multi-scan
_exptl_absorpt_process_details     '(SADABS; Sheldrick, 2001)'
_exptl_absorpt_correction_T_min     0.9431
_exptl_absorpt_correction_T_max     0.9500
_exptl_special_details     ?
_diffrn_ambient_temperature     296(2)
_diffrn_radiation_type     MoK\a
_diffrn_radiation_wavelength     0.71073
_diffrn_radiation_source     'X-ray tube'
_diffrn_radiation_monochromator     'phi and omega scans'
_diffrn_measurement_device_type     'Bruker SMART CCD'
_diffrn_measurement_method     '\f and \w scans'
_diffrn_detector_area_resol_mean     ?
_diffrn_reflns_number     8318
_diffrn_reflns_av_R_equivalents     0.0400
_diffrn_reflns_av_sigmaI/netI     0.0714
_diffrn_reflns_theta_min     2.46
_diffrn_reflns_theta_max     25.50
_diffrn_reflns_theta_full     25.50
_diffrn_measured_fraction_theta_max     0.991
_diffrn_measured_fraction_theta_full     0.991
_diffrn_reflns_limit_h_min     -8
_diffrn_reflns_limit_h_max     8
_diffrn_reflns_limit_k_min     -14
_diffrn_reflns_limit_k_max     14
_diffrn_reflns_limit_l_min     -16
_diffrn_reflns_limit_l_max     16
_diffrn_standards_number     0
_diffrn_standards_interval_count     .
_diffrn_standards_interval_time     .
_diffrn_standards_decay_%     .
_refine_special_details
;
Refinement of <i>F</i>^2^ against ALL reflections. The weighted <i>R</i>-factor
<i>wR</i> and goodness of fit <i>S</i> are based on <i>F</i>^2^, conventional
<i>R</i>-factors <i>R</i> are based on <i>F</i>, with <i>F</i> set to zero for
negative <i>F</i>^2^. The threshold expression of <i>F</i>^2^ >
\s(<i>F</i>^2^) is used only for calculating <i>R</i>-factors(gt) <i>etc</i>.
and is not relevant to the choice of reflections for refinement.
<i>R</i>-factors based on <i>F</i>^2^ are statistically about twice as large
as those based on <i>F</i>, and <i>R</i>- factors based on ALL data will be
even larger.
;
_reflns_number_total     4031
_reflns_number_gt     2595
_reflns_threshold_expression     I>2\s(I)
_refine_ls_structure_factor_coef     Fsqd
_refine_ls_matrix_type     full
_refine_ls_R_factor_all     0.0909
_refine_ls_R_factor_gt     0.0476
_refine_ls_wR_factor_gt     0.0840
_refine_ls_wR_factor_ref     0.0982
_refine_ls_goodness_of_fit_ref     1.010
_refine_ls_restrained_S_all     1.008
_refine_ls_number_reflns     4031
_refine_ls_number_parameters     344
_refine_ls_number_restraints     14
_refine_ls_hydrogen_treatment     mixed
_refine_ls_weighting_scheme     calc
_refine_ls_weighting_details
         'calc w=1/[\s^2^(Fo^2^)+(0.0327P)^2^+0.2508P] where P=(Fo^2^+2Fc^2^)/3'
_atom_sites_solution_hydrogens     geom
_atom_sites_solution_primary     direct
_atom_sites_solution_secondary     difmap
_refine_ls_shift/su_max     0.000
_refine_ls_shift/su_mean     0.000
_refine_diff_density_max     0.235
_refine_diff_density_min     -0.315
_refine_ls_extinction_method     ?
_refine_ls_extinction_coef     ?
loop_
    _atom_type_symbol
    _atom_type_description
    _atom_type_scat_dispersion_real
    _atom_type_scat_dispersion_imag
    _atom_type_scat_source
    'C' 'C' 0.0033 0.0016
                         'International Tables Vol C Tables 4.2.6.8 and 6.1.1.4'
    'H' 'H' 0.0000 0.0000
                         'International Tables Vol C Tables 4.2.6.8 and 6.1.1.4'
    'N' 'N' 0.0061 0.0033
                         'International Tables Vol C Tables 4.2.6.8 and 6.1.1.4'
    'O' 'O' 0.0106 0.0060
                         'International Tables Vol C Tables 4.2.6.8 and 6.1.1.4'
    'Ca' 'Ca' 0.2262 0.3064
                         'International Tables Vol C Tables 4.2.6.8 and 6.1.1.4'
_computing_data_collection     'SMART (Bruker, 2001)'
_computing_cell_refinement     'SAINT (Bruker, 2001)'
_computing_data_reduction     'SAINT (Bruker, 2001)'
_computing_structure_solution     'SHELXS97 (Sheldrick, 2008)'
_computing_structure_refinement     'SHELXL97 (Sheldrick, 2008)'
_computing_molecular_graphics     'SHELXTL (Sheldrick, 2008)'
_computing_publication_material     'SHELXTL (Sheldrick, 2008)'
loop_
    _atom_site_type_symbol
    _atom_site_label
    _atom_site_fract_x
    _atom_site_fract_y
    _atom_site_fract_z
    _atom_site_U_iso_or_equiv
    _atom_site_adp_type
    _atom_site_calc_flag
    _atom_site_refinement_flags
    _atom_site_occupancy
    _atom_site_symmetry_multiplicity
    _atom_site_disorder_assembly
    _atom_site_disorder_group
    Ca Ca1 0.34365(10) 0.10418(5) 0.30772(5) 0.02902(18) Uani d . 1 1 . .
    O O1 0.4347(3) 0.17772(16) 0.48632(15) 0.0339(5) Uani d . 1 1 . .
    O O2 0.4429(3) 0.31736(17) 0.61241(15) 0.0404(6) Uani d . 1 1 . .
    O O3 0.3556(3) 0.51623(17) 0.63708(15) 0.0381(6) Uani d . 1 1 . .
    H H3 0.3814 0.4502 0.6309 0.046 Uiso calc R 1 1 . .
    O O4 0.2140(3) 0.63567(16) 0.53912(16) 0.0375(6) Uani d . 1 1 . .
    O O5 0.2380(4) 0.07270(19) -0.21218(17) 0.0498(7) Uani d . 1 1 . .
    O O6 0.1955(4) -0.08158(19) -0.14977(16) 0.0489(7) Uani d . 1 1 . .
    H H6 0.1955 -0.0984 -0.0941 0.059 Uiso calc R 1 1 . .
    O O7 0.2100(3) -0.14045(16) 0.01549(16) 0.0406(6) Uani d . 1 1 . .
    O O8 0.2447(3) -0.05781(16) 0.17484(16) 0.0379(6) Uani d . 1 1 . .
    O O9 0.0695(4) 0.03304(19) 0.36754(17) 0.0414(6) Uani d D 1 1 . .
    O O10 0.5458(4) -0.0399(2) 0.36928(19) 0.0464(6) Uani d D 1 1 . .
    O O11 0.6575(4) 0.1900(2) 0.31047(19) 0.0432(6) Uani d D 1 1 . .
    O O12 0.9370(5) 0.1553(2) 0.5324(2) 0.0604(8) Uani d D 1 1 . .
    O O13 0.3808(5) 0.3595(3) 0.8695(2) 0.0670(8) Uani d D 1 1 . .
    O O14 -0.0383(4) 0.6606(2) 0.2953(2) 0.0514(7) Uani d D 1 1 . .
    O O15 0.2804(4) 0.7234(2) 0.21968(19) 0.0511(7) Uani d D 1 1 . .
    N N1 0.2148(4) 0.29607(19) 0.34785(17) 0.0282(6) Uani d . 1 1 . .
    N N2 0.1366(4) 0.47230(19) 0.36829(18) 0.0278(6) Uani d . 1 1 . .
    H H2 0.0902 0.5349 0.3542 0.033 Uiso calc R 1 1 . .
    N N3 0.2951(4) 0.14885(19) 0.12881(17) 0.0296(6) Uani d . 1 1 . .
    N N4 0.2984(4) 0.1999(2) -0.01827(18) 0.0322(6) Uani d . 1 1 . .
    H H4 0.3066 0.2417 -0.0626 0.039 Uiso calc R 1 1 . .
    C C1 0.2844(4) 0.3426(2) 0.4475(2) 0.0246(7) Uani d . 1 1 . .
    C C2 0.2362(4) 0.4526(2) 0.4611(2) 0.0248(7) Uani d . 1 1 . .
    C C3 0.1233(5) 0.3772(2) 0.3025(2) 0.0281(7) Uani d . 1 1 . .
    C C4 0.3947(5) 0.2746(2) 0.5201(2) 0.0288(7) Uani d . 1 1 . .
    C C5 0.2698(4) 0.5412(2) 0.5491(2) 0.0282(7) Uani d . 1 1 . .
    C C6 0.0236(5) 0.3679(3) 0.1933(2) 0.0382(9) Uani d . 1 1 . .
    H H6A -0.1009 0.4076 0.1872 0.046 Uiso calc R 1 1 . .
    H H6B -0.0116 0.2902 0.1661 0.046 Uiso calc R 1 1 . .
    C C7 0.1548(6) 0.4140(3) 0.1298(2) 0.0471(10) Uani d . 1 1 . .
    H H7A 0.1873 0.4922 0.1560 0.056 Uiso calc R 1 1 . .
    H H7B 0.0775 0.4087 0.0609 0.056 Uiso calc R 1 1 . .
    C C8 0.3519(5) 0.3533(2) 0.1291(2) 0.0421(9) Uani d . 1 1 . .
    H H8A 0.4324 0.3909 0.0926 0.050 Uiso calc R 1 1 . .
    H H8B 0.4284 0.3574 0.1981 0.050 Uiso calc R 1 1 . .
    C C9 0.3172(5) 0.2347(2) 0.0816(2) 0.0311(8) Uani d . 1 1 . .
    C C10 0.2618(4) 0.0566(2) 0.0547(2) 0.0271(7) Uani d . 1 1 . .
    C C11 0.2642(4) 0.0872(2) -0.0371(2) 0.0300(7) Uani d . 1 1 . .
    C C12 0.2371(4) -0.0524(2) 0.0845(2) 0.0305(7) Uani d . 1 1 . .
    C C13 0.2322(5) 0.0231(3) -0.1405(3) 0.0376(8) Uani d . 1 1 . .
    H H5W 0.720(5) 0.247(2) 0.350(2) 0.083(15) Uiso d D 1 1 . .
    H H6W 0.726(5) 0.167(3) 0.266(2) 0.080(15) Uiso d D 1 1 . .
    H H4W 0.542(5) -0.083(2) 0.4128(19) 0.054(12) Uiso d D 1 1 . .
    H H3W 0.612(5) -0.067(3) 0.325(2) 0.070(14) Uiso d D 1 1 . .
    H H13W 0.370(5) 0.728(4) 0.276(2) 0.106 Uiso d D 1 1 . .
    H H12W 0.062(5) 0.683(4) 0.273(3) 0.106 Uiso d D 1 1 . .
    H H2W -0.032(4) 0.000(3) 0.324(3) 0.106 Uiso d D 1 1 . .
    H H14W 0.269(7) 0.7895(16) 0.205(3) 0.106 Uiso d D 1 1 . .
    H H11W -0.052(7) 0.709(3) 0.346(2) 0.106 Uiso d D 1 1 . .
    H H9W 0.498(3) 0.345(4) 0.858(4) 0.106 Uiso d D 1 1 . .
    H H7W 0.904(7) 0.102(3) 0.560(3) 0.106 Uiso d D 1 1 . .
    H H10W 0.280(5) 0.360(4) 0.820(2) 0.106 Uiso d D 1 1 . .
    H H1W 0.026(6) 0.074(3) 0.415(2) 0.106 Uiso d D 1 1 . .
    H H8W 0.844(5) 0.197(3) 0.509(3) 0.106 Uiso d D 1 1 . .
loop_
    _atom_site_aniso_label
    _atom_site_aniso_U_11
    _atom_site_aniso_U_22
    _atom_site_aniso_U_33
    _atom_site_aniso_U_12
    _atom_site_aniso_U_13
    _atom_site_aniso_U_23
    Ca1 0.0426(4) 0.0223(3) 0.0218(4) 0.0014(3) 0.0072(3) 0.0021(3)
    O1 0.0529(15) 0.0228(11) 0.0259(13) 0.0087(10) 0.0080(11) 0.0040(9)
    O2 0.0593(16) 0.0390(13) 0.0192(12) 0.0103(11) 0.0017(11) 0.0028(10)
    O3 0.0533(15) 0.0305(12) 0.0266(13) 0.0024(11) 0.0052(11) -0.0029(10)
    O4 0.0464(14) 0.0253(12) 0.0377(14) 0.0017(11) 0.0076(11) -0.0020(10)
    O5 0.0657(18) 0.0576(16) 0.0262(14) -0.0151(13) 0.0167(12) -0.0011(12)
    O6 0.0706(18) 0.0461(15) 0.0284(14) -0.0049(13) 0.0158(12) -0.0062(11)
    O7 0.0509(15) 0.0258(12) 0.0396(14) 0.0010(11) 0.0072(12) -0.0082(10)
    O8 0.0527(15) 0.0292(12) 0.0305(14) 0.0000(11) 0.0054(11) 0.0054(10)
    O9 0.0456(16) 0.0444(15) 0.0321(15) -0.0064(12) 0.0074(12) 0.0017(11)
    O10 0.0652(18) 0.0437(15) 0.0390(16) 0.0190(13) 0.0217(14) 0.0182(13)
    O11 0.0504(17) 0.0382(14) 0.0371(16) -0.0096(12) 0.0149(13) -0.0127(12)
    O12 0.087(2) 0.0513(18) 0.0465(17) 0.0267(15) 0.0146(15) 0.0186(13)
    O13 0.075(2) 0.075(2) 0.058(2) -0.0009(19) 0.0211(17) 0.0238(16)
    O14 0.0622(18) 0.0382(15) 0.0601(19) 0.0109(14) 0.0211(15) 0.0165(12)
    O15 0.0573(18) 0.0431(15) 0.0495(17) -0.0013(14) -0.0018(13) 0.0165(13)
    N1 0.0368(16) 0.0250(13) 0.0210(14) 0.0012(12) 0.0037(12) 0.0015(11)
    N2 0.0352(16) 0.0204(13) 0.0263(15) 0.0020(11) 0.0053(12) 0.0015(11)
    N3 0.0404(17) 0.0260(14) 0.0195(14) -0.0014(12) 0.0030(12) -0.0004(11)
    N4 0.0396(17) 0.0356(15) 0.0225(15) -0.0009(13) 0.0082(12) 0.0063(12)
    C1 0.0309(18) 0.0224(16) 0.0207(17) 0.0006(13) 0.0073(14) 0.0015(13)
    C2 0.0263(17) 0.0258(16) 0.0215(16) 0.0012(13) 0.0061(14) 0.0004(13)
    C3 0.0319(19) 0.0247(16) 0.0279(18) 0.0013(14) 0.0057(15) 0.0057(14)
    C4 0.0320(19) 0.0275(17) 0.0275(19) -0.0011(14) 0.0081(15) 0.0045(14)
    C5 0.0250(18) 0.0281(18) 0.0306(19) -0.0040(14) 0.0071(15) 0.0005(14)
    C6 0.050(2) 0.0294(18) 0.0276(19) 0.0061(16) -0.0030(16) -0.0017(15)
    C7 0.086(3) 0.0274(18) 0.0260(19) 0.0087(19) 0.0066(19) 0.0060(15)
    C8 0.066(3) 0.0328(19) 0.0253(19) -0.0139(18) 0.0116(18) -0.0024(15)
    C9 0.042(2) 0.0301(17) 0.0214(18) -0.0005(15) 0.0074(15) 0.0034(14)
    C10 0.0255(17) 0.0289(16) 0.0253(18) 0.0015(14) 0.0050(14) 0.0001(14)
    C11 0.0282(18) 0.0314(18) 0.0276(19) -0.0001(14) 0.0074(15) -0.0058(14)
    C12 0.0256(18) 0.0288(17) 0.034(2) 0.0036(14) 0.0026(15) 0.0004(15)
    C13 0.035(2) 0.046(2) 0.030(2) -0.0069(17) 0.0116(16) -0.0051(17)
_geom_special_details
;
All e.s.d.'s (except the e.s.d. in the dihedral angle between two l.s. planes)
are estimated using the full covariance matrix. The cell e.s.d.'s are taken
into account individually in the estimation of e.s.d.'s in distances, angles
and torsion angles; correlations between e.s.d.'s in cell parameters are only
used when they are defined by crystal symmetry. An approximate (isotropic)
treatment of cell e.s.d.'s is used for estimating e.s.d.'s involving l.s.
planes.
;
loop_
    _geom_bond_atom_site_label_1
    _geom_bond_atom_site_label_2
    _geom_bond_site_symmetry_2
    _geom_bond_distance
    _geom_bond_publ_flag
    Ca1 O11 . 2.354(3) ?
    Ca1 O10 . 2.379(3) ?
    Ca1 O9 . 2.393(3) ?
    Ca1 O1 . 2.420(2) ?
    Ca1 O8 . 2.453(2) ?
    Ca1 N1 . 2.523(2) ?
    Ca1 N3 . 2.548(2) ?
    Ca1 H3W . 2.78(3) ?
    O1 C4 . 1.253(3) ?
    O2 C4 . 1.265(3) ?
    O3 C5 . 1.304(3) ?
    O3 H3 . 0.8200 ?
    O4 C5 . 1.232(3) ?
    O5 C13 . 1.237(4) ?
    O6 C13 . 1.279(4) ?
    O6 H6 . 0.8200 ?
    O7 C12 . 1.301(3) ?
    O8 C12 . 1.242(3) ?
    O9 H2W . 0.861(10) ?
    O9 H1W . 0.859(10) ?
    O10 H4W . 0.859(10) ?
    O10 H3W . 0.855(10) ?
    O11 H5W . 0.855(10) ?
    O11 H6W . 0.858(10) ?
    O12 H7W . 0.858(10) ?
    O12 H8W . 0.852(10) ?
    O13 H9W . 0.856(10) ?
    O13 H10W . 0.856(10) ?
    O14 H12W . 0.862(10) ?
    O14 H11W . 0.860(10) ?
    O15 H13W . 0.864(10) ?
    O15 H14W . 0.859(10) ?
    N1 C3 . 1.333(3) ?
    N1 C1 . 1.377(3) ?
    N2 C3 . 1.345(3) ?
    N2 C2 . 1.364(3) ?
    N2 H2 . 0.8600 ?
    N3 C9 . 1.333(4) ?
    N3 C10 . 1.376(3) ?
    N4 C9 . 1.349(3) ?
    N4 C11 . 1.366(4) ?
    N4 H4 . 0.8600 ?
    C1 C2 . 1.375(4) ?
    C1 C4 . 1.475(4) ?
    C2 C5 . 1.467(4) ?
    C3 C6 . 1.492(4) ?
    C6 C7 . 1.529(5) ?
    C6 H6A . 0.9700 ?
    C6 H6B . 0.9700 ?
    C7 C8 . 1.533(5) ?
    C7 H7A . 0.9700 ?
    C7 H7B . 0.9700 ?
    C8 C9 . 1.486(4) ?
    C8 H8A . 0.9700 ?
    C8 H8B . 0.9700 ?
    C10 C11 . 1.370(4) ?
    C10 C12 . 1.465(4) ?
    C11 C13 . 1.482(4) ?
loop_
    _geom_angle_atom_site_label_1
    _geom_angle_atom_site_label_2
    _geom_angle_atom_site_label_3
    _geom_angle_site_symmetry_1
    _geom_angle_site_symmetry_3
    _geom_angle
    _geom_angle_publ_flag
    O11 Ca1 O10 . . 83.73(10) ?
    O11 Ca1 O9 . . 159.80(9) ?
    O10 Ca1 O9 . . 89.24(9) ?
    O11 Ca1 O1 . . 81.93(8) ?
    O10 Ca1 O1 . . 79.49(8) ?
    O9 Ca1 O1 . . 78.17(8) ?
    O11 Ca1 O8 . . 114.31(8) ?
    O10 Ca1 O8 . . 75.75(8) ?
    O9 Ca1 O8 . . 81.96(8) ?
    O1 Ca1 O8 . . 148.28(7) ?
    O11 Ca1 N1 . . 87.84(8) ?
    O10 Ca1 N1 . . 146.79(9) ?
    O9 Ca1 N1 . . 87.76(8) ?
    O1 Ca1 N1 . . 67.53(7) ?
    O8 Ca1 N1 . . 136.25(8) ?
    O11 Ca1 N3 . . 77.65(9) ?
    O10 Ca1 N3 . . 124.49(9) ?
    O9 Ca1 N3 . . 121.47(8) ?
    O1 Ca1 N3 . . 145.79(7) ?
    O8 Ca1 N3 . . 65.91(7) ?
    N1 Ca1 N3 . . 84.44(8) ?
    O11 Ca1 H3W . . 76.2(7) ?
    O10 Ca1 H3W . . 16.9(5) ?
    O9 Ca1 H3W . . 101.5(6) ?
    O1 Ca1 H3W . . 93.4(6) ?
    O8 Ca1 H3W . . 66.6(7) ?
    N1 Ca1 H3W . . 156.9(8) ?
    N3 Ca1 H3W . . 107.8(5) ?
    C4 O1 Ca1 . . 121.77(19) ?
    C5 O3 H3 . . 109.5 ?
    C13 O6 H6 . . 109.5 ?
    C12 O8 Ca1 . . 121.90(19) ?
    Ca1 O9 H2W . . 118(3) ?
    Ca1 O9 H1W . . 119(3) ?
    H2W O9 H1W . . 109(4) ?
    Ca1 O10 H4W . . 136(2) ?
    Ca1 O10 H3W . . 109(3) ?
    H4W O10 H3W . . 112(4) ?
    Ca1 O11 H5W . . 130(3) ?
    Ca1 O11 H6W . . 121(3) ?
    H5W O11 H6W . . 109(4) ?
    H7W O12 H8W . . 118(5) ?
    H9W O13 H10W . . 120(5) ?
    H12W O14 H11W . . 108(4) ?
    H13W O15 H14W . . 106(4) ?
    C3 N1 C1 . . 105.5(2) ?
    C3 N1 Ca1 . . 141.1(2) ?
    C1 N1 Ca1 . . 112.41(17) ?
    C3 N2 C2 . . 108.4(2) ?
    C3 N2 H2 . . 125.8 ?
    C2 N2 H2 . . 125.8 ?
    C9 N3 C10 . . 105.6(2) ?
    C9 N3 Ca1 . . 139.60(19) ?
    C10 N3 Ca1 . . 114.06(19) ?
    C9 N4 C11 . . 108.4(2) ?
    C9 N4 H4 . . 125.8 ?
    C11 N4 H4 . . 125.8 ?
    C2 C1 N1 . . 109.7(3) ?
    C2 C1 C4 . . 130.5(3) ?
    N1 C1 C4 . . 119.9(2) ?
    N2 C2 C1 . . 105.6(2) ?
    N2 C2 C5 . . 120.8(3) ?
    C1 C2 C5 . . 133.6(3) ?
    N1 C3 N2 . . 110.8(3) ?
    N1 C3 C6 . . 126.0(3) ?
    N2 C3 C6 . . 123.1(3) ?
    O1 C4 O2 . . 124.0(3) ?
    O1 C4 C1 . . 117.8(3) ?
    O2 C4 C1 . . 118.2(3) ?
    O4 C5 O3 . . 121.7(3) ?
    O4 C5 C2 . . 120.1(3) ?
    O3 C5 C2 . . 118.3(3) ?
    C3 C6 C7 . . 113.7(3) ?
    C3 C6 H6A . . 108.8 ?
    C7 C6 H6A . . 108.8 ?
    C3 C6 H6B . . 108.8 ?
    C7 C6 H6B . . 108.8 ?
    H6A C6 H6B . . 107.7 ?
    C6 C7 C8 . . 113.6(3) ?
    C6 C7 H7A . . 108.9 ?
    C8 C7 H7A . . 108.9 ?
    C6 C7 H7B . . 108.9 ?
    C8 C7 H7B . . 108.9 ?
    H7A C7 H7B . . 107.7 ?
    C9 C8 C7 . . 112.8(3) ?
    C9 C8 H8A . . 109.0 ?
    C7 C8 H8A . . 109.0 ?
    C9 C8 H8B . . 109.0 ?
    C7 C8 H8B . . 109.0 ?
    H8A C8 H8B . . 107.8 ?
    N3 C9 N4 . . 110.5(2) ?
    N3 C9 C8 . . 126.2(3) ?
    N4 C9 C8 . . 123.3(3) ?
    C11 C10 N3 . . 110.0(3) ?
    C11 C10 C12 . . 131.7(3) ?
    N3 C10 C12 . . 118.3(3) ?
    N4 C11 C10 . . 105.5(3) ?
    N4 C11 C13 . . 122.0(3) ?
    C10 C11 C13 . . 132.5(3) ?
    O8 C12 O7 . . 122.1(3) ?
    O8 C12 C10 . . 119.0(3) ?
    O7 C12 C10 . . 118.9(3) ?
    O5 C13 O6 . . 124.0(3) ?
    O5 C13 C11 . . 119.3(3) ?
    O6 C13 C11 . . 116.7(3) ?
loop_
    _geom_torsion_atom_site_label_1
    _geom_torsion_atom_site_label_2
    _geom_torsion_atom_site_label_3
    _geom_torsion_atom_site_label_4
    _geom_torsion_site_symmetry_1
    _geom_torsion_site_symmetry_2
    _geom_torsion_site_symmetry_3
    _geom_torsion_site_symmetry_4
    _geom_torsion
    _geom_torsion_publ_flag
    O11 Ca1 O1 C4 . . . . 86.6(2) ?
    O10 Ca1 O1 C4 . . . . 171.7(2) ?
    O9 Ca1 O1 C4 . . . . -96.9(2) ?
    O8 Ca1 O1 C4 . . . . -149.2(2) ?
    N1 Ca1 O1 C4 . . . . -4.4(2) ?
    N3 Ca1 O1 C4 . . . . 33.0(3) ?
    O11 Ca1 O8 C12 . . . . -54.5(2) ?
    O10 Ca1 O8 C12 . . . . -130.7(2) ?
    O9 Ca1 O8 C12 . . . . 138.0(2) ?
    O1 Ca1 O8 C12 . . . . -170.5(2) ?
    N1 Ca1 O8 C12 . . . . 59.8(3) ?
    N3 Ca1 O8 C12 . . . . 8.2(2) ?
    O11 Ca1 N1 C3 . . . . 90.9(3) ?
    O10 Ca1 N1 C3 . . . . 166.0(3) ?
    O9 Ca1 N1 C3 . . . . -108.8(3) ?
    O1 Ca1 N1 C3 . . . . 173.1(3) ?
    O8 Ca1 N1 C3 . . . . -32.8(4) ?
    N3 Ca1 N1 C3 . . . . 13.2(3) ?
    O11 Ca1 N1 C1 . . . . -75.75(19) ?
    O10 Ca1 N1 C1 . . . . -0.7(3) ?
    O9 Ca1 N1 C1 . . . . 84.53(19) ?
    O1 Ca1 N1 C1 . . . . 6.41(18) ?
    O8 Ca1 N1 C1 . . . . 160.45(17) ?
    N3 Ca1 N1 C1 . . . . -153.55(19) ?
    O11 Ca1 N3 C9 . . . . -51.1(3) ?
    O10 Ca1 N3 C9 . . . . -124.4(3) ?
    O9 Ca1 N3 C9 . . . . 121.9(3) ?
    O1 Ca1 N3 C9 . . . . 3.7(4) ?
    O8 Ca1 N3 C9 . . . . -175.1(3) ?
    N1 Ca1 N3 C9 . . . . 37.9(3) ?
    O11 Ca1 N3 C10 . . . . 117.1(2) ?
    O10 Ca1 N3 C10 . . . . 43.8(2) ?
    O9 Ca1 N3 C10 . . . . -69.9(2) ?
    O1 Ca1 N3 C10 . . . . 171.85(18) ?
    O8 Ca1 N3 C10 . . . . -6.88(19) ?
    N1 Ca1 N3 C10 . . . . -153.9(2) ?
    C3 N1 C1 C2 . . . . -0.8(3) ?
    Ca1 N1 C1 C2 . . . . 170.56(19) ?
    C3 N1 C1 C4 . . . . 180.0(3) ?
    Ca1 N1 C1 C4 . . . . -8.6(3) ?
    C3 N2 C2 C1 . . . . 1.0(3) ?
    C3 N2 C2 C5 . . . . -178.7(3) ?
    N1 C1 C2 N2 . . . . -0.1(3) ?
    C4 C1 C2 N2 . . . . 179.0(3) ?
    N1 C1 C2 C5 . . . . 179.5(3) ?
    C4 C1 C2 C5 . . . . -1.4(6) ?
    C1 N1 C3 N2 . . . . 1.5(3) ?
    Ca1 N1 C3 N2 . . . . -165.8(2) ?
    C1 N1 C3 C6 . . . . 179.7(3) ?
    Ca1 N1 C3 C6 . . . . 12.4(5) ?
    C2 N2 C3 N1 . . . . -1.6(3) ?
    C2 N2 C3 C6 . . . . -179.9(3) ?
    Ca1 O1 C4 O2 . . . . -178.5(2) ?
    Ca1 O1 C4 C1 . . . . 1.6(4) ?
    C2 C1 C4 O1 . . . . -173.7(3) ?
    N1 C1 C4 O1 . . . . 5.3(4) ?
    C2 C1 C4 O2 . . . . 6.3(5) ?
    N1 C1 C4 O2 . . . . -174.7(3) ?
    N2 C2 C5 O4 . . . . -2.5(4) ?
    C1 C2 C5 O4 . . . . 177.9(3) ?
    N2 C2 C5 O3 . . . . 176.2(3) ?
    C1 C2 C5 O3 . . . . -3.4(5) ?
    N1 C3 C6 C7 . . . . -99.3(4) ?
    N2 C3 C6 C7 . . . . 78.7(4) ?
    C3 C6 C7 C8 . . . . 61.5(3) ?
    C6 C7 C8 C9 . . . . 63.7(4) ?
    C10 N3 C9 N4 . . . . 0.2(3) ?
    Ca1 N3 C9 N4 . . . . 169.1(2) ?
    C10 N3 C9 C8 . . . . 178.6(3) ?
    Ca1 N3 C9 C8 . . . . -12.6(5) ?
    C11 N4 C9 N3 . . . . -0.4(4) ?
    C11 N4 C9 C8 . . . . -178.8(3) ?
    C7 C8 C9 N3 . . . . -89.7(4) ?
    C7 C8 C9 N4 . . . . 88.5(4) ?
    C9 N3 C10 C11 . . . . 0.0(3) ?
    Ca1 N3 C10 C11 . . . . -172.1(2) ?
    C9 N3 C10 C12 . . . . 178.3(3) ?
    Ca1 N3 C10 C12 . . . . 6.3(3) ?
    C9 N4 C11 C10 . . . . 0.4(3) ?
    C9 N4 C11 C13 . . . . 178.7(3) ?
    N3 C10 C11 N4 . . . . -0.3(3) ?
    C12 C10 C11 N4 . . . . -178.3(3) ?
    N3 C10 C11 C13 . . . . -178.3(3) ?
    C12 C10 C11 C13 . . . . 3.7(6) ?
    Ca1 O8 C12 O7 . . . . 171.1(2) ?
    Ca1 O8 C12 C10 . . . . -8.2(4) ?
    C11 C10 C12 O8 . . . . 178.6(3) ?
    N3 C10 C12 O8 . . . . 0.8(4) ?
    C11 C10 C12 O7 . . . . -0.6(5) ?
    N3 C10 C12 O7 . . . . -178.5(3) ?
    N4 C11 C13 O5 . . . . 0.5(5) ?
    C10 C11 C13 O5 . . . . 178.2(3) ?
    N4 C11 C13 O6 . . . . -178.0(3) ?
    C10 C11 C13 O6 . . . . -0.3(5) ?
loop_
    _geom_hbond_atom_site_label_D
    _geom_hbond_atom_site_label_H
    _geom_hbond_atom_site_label_A
    _geom_hbond_site_symmetry_A
    _geom_hbond_distance_DH
    _geom_hbond_distance_HA
    _geom_hbond_distance_DA
    _geom_hbond_angle_DHA
    N4 H4 O13 1_554 0.86 1.94 2.778(4) 163.6
    O10 H3W O5 2_655 0.855(10) 2.025(17) 2.839(3) 159(4)
    O10 H4W O1 2_656 0.859(10) 1.912(11) 2.768(3) 174(3)
    O9 H2W O5 2 0.861(10) 1.929(12) 2.784(3) 172(4)
    O9 H1W O12 1_455 0.859(10) 1.973(12) 2.829(4) 174(5)
    O14 H11W O12 2_666 0.860(10) 2.17(2) 2.957(4) 152(4)
    O15 H13W O2 2_666 0.864(10) 1.927(19) 2.752(3) 159(4)
    O15 H14W O8 1_565 0.859(10) 1.965(11) 2.824(3) 179(4)
    O13 H9W O15 2_666 0.856(10) 2.13(2) 2.943(4) 158(4)
    O13 H10W O14 2_566 0.856(10) 1.999(12) 2.851(4) 173(5)
    O11 H6W O6 2_655 0.858(10) 1.944(16) 2.770(3) 161(4)
    O11 H5W O4 2_666 0.855(10) 1.897(17) 2.717(3) 160(4)
    O12 H7W O9 2_656 0.858(10) 2.03(2) 2.851(3) 160(5)
    N2 H2 O14 . 0.86 1.96 2.809(3) 168.5
    O14 H12W O15 . 0.862(10) 1.879(11) 2.740(4) 177(5)
    O6 H6 O7 . 0.82 1.64 2.462(3) 175.0
    O3 H3 O2 . 0.82 1.67 2.487(3) 176.1
data_global
_journal_date_recd_electronic     2012-07-25
_journal_date_accepted     2012-08-13
_journal_name_full     'Acta Crystallographica, Section E'
_journal_year     2012
_journal_volume     68
_journal_issue      9
_journal_page_first     m1199
_journal_page_last     m1200
_journal_paper_category     QM
_journal_paper_doi     10.1107/S1600536812035544
_journal_coeditor_code     FF2078
_publ_contact_author_name     'Du, Ling-Zhi'
_publ_contact_author_address
;  Department of Chemistry and Chemical Engineering
   Henan University of Urban Construction
   Pingdingshan, Henan, 467044
   P.R.China
;
_publ_contact_author_email     'dlz701106@126.com'
_publ_contact_author_fax     '+86-375-2089043'
_publ_contact_author_phone     '+86-375-2089043'
_publ_section_title
;\
Triaqua[2,2'-(propane-1,3-diyl)bis(5-carboxy-1<i>H</i>-imidazole-4-carboxylato-\
\k^2^<i>N</i>^3^,<i>O</i>^4^)]calcium(II) tetrahydrate
;
loop_
    _publ_author_name
    _publ_author_address
    'Du, Ling-Zhi'
;  Department of Chemistry and Chemical Engineering
   Henan University of Urban Construction
   Pingdingshan, Henan, 467044
   People's Republic of China
;
    'Li, Xia'
;  Department of Chemistry and Chemical Engineering
   Henan University of Urban Construction
   Pingdingshan, Henan, 467044
   People's Republic of China
;
