# Supplementary material for: Triaqua[2,2′-(propane-1,3-diyl)bis(5-carboxy-1H-imidazole-4-carboxylato-κ2 N 3,O 4)]calcium(II) tetrahydrate
Source: Acta Crystallogr Sect E Struct Rep Online. 2012 Aug 23;68(Pt 9):m1199–200. doi: 10.1107/S1600536812035544 (PMC3435615; doi:10.1107/S1600536812035544)
Supplement: Supplementary file 2 [file e-68-m1199-Isup2.hkl]

# 
# h,k,l, Fc-squared, Fo-squared, sigma(Fo-squared) and status flag 
# 
data_I
_shelx_title ' A in P-1' 
_shelx_refln_list_code          4 
_shelx_F_calc_maximum      157.56 
_exptl_crystal_F_000       540.00 
_reflns_d_resolution_high  0.8255 
 
loop_ 
 _symmetry_equiv_pos_as_xyz 
 'x, y, z' 
 '-x, -y, -z' 
 
_cell_length_a     6.7794 
_cell_length_b    12.1716 
_cell_length_c    13.7184 
_cell_angle_alpha  98.776 
_cell_angle_beta  102.420 
_cell_angle_gamma  90.444 
 
_shelx_F_squared_multiplier     1.000 
 
loop_ 
 _refln_index_h 
 _refln_index_k 
 _refln_index_l 
 _refln_F_squared_calc 
 _refln_F_squared_meas 
 _refln_F_squared_sigma 
 _refln_observed_status 
   1   0   0      720.37      732.73     11.45 o 
   2   0   0    11933.42    12061.91     61.36 o 
   3   0   0     1683.92     1719.74     23.56 o 
   4   0   0      331.63      354.45     17.66 o 
   5   0   0        0.92       14.32     22.57 o 
   6   0   0       54.08       55.36     12.79 o 
   7   0   0       22.66       15.99     11.57 o 
   8   0   0       17.24        4.78     12.23 o 
  -8   1   0        0.23       -1.56     12.12 o 
  -7   1   0       28.74       20.35     18.11 o 
  -6   1   0      106.25      117.46     16.11 o 
  -5   1   0       16.17       22.71      8.89 o 
  -4   1   0      873.39      879.06     20.72 o 
  -3   1   0     1480.40     1469.49     22.55 o 
  -2   1   0     8564.93     8684.02     50.20 o 
  -1   1   0     1786.68     1719.41     19.29 o 
   1   1   0     6505.92     6346.62     42.25 o 
   2   1   0      386.65      397.77     10.27 o 
   3   1   0      499.11      487.26     13.34 o 
   4   1   0      155.80      182.29     13.36 o 
   5   1   0        7.08      -12.50      8.33 o 
   6   1   0        1.83        5.33      9.94 o 
   7   1   0      107.29      141.37     21.83 o 
  -7   2   0        6.48       -4.94     11.20 o 
  -6   2   0      219.88      174.39     28.86 o 
  -5   2   0       12.88        2.19      9.93 o 
  -4   2   0      513.27      508.30     19.48 o 
  -3   2   0     2121.63     2245.96     58.72 o 
  -2   2   0     5496.19     5541.02     38.88 o 
  -1   2   0      296.58      295.70     17.31 o 
   0   2   0      681.92      601.36     10.75 o 
   1   2   0     1925.84     1833.49     16.96 o 
   2   2   0      638.05      585.58     11.91 o 
   3   2   0       13.10       13.29      5.41 o 
   4   2   0      104.59      101.30     11.03 o 
   5   2   0       16.77       11.39     12.53 o 
   6   2   0        0.03       16.58     10.46 o 
   7   2   0       55.23       54.22     14.36 o 
  -7   3   0        0.14       29.65     18.43 o 
  -6   3   0      260.34      232.27     19.84 o 
  -5   3   0        6.89        8.51     12.70 o 
  -4   3   0     2010.47     2051.30     31.31 o 
  -3   3   0        0.01        2.60      5.12 o 
  -2   3   0        5.19        2.88      4.71 o 
  -1   3   0     2529.47     2406.38     34.23 o 
   0   3   0      794.89      775.14     15.78 o 
   1   3   0      237.49      240.06      8.48 o 
   2   3   0     1792.57     1743.58     28.19 o 
   3   3   0      878.83      854.42     19.21 o 
   4   3   0        7.23        0.70      6.45 o 
   5   3   0      350.38      379.90     22.04 o 
   6   3   0       52.44       51.05     13.17 o 
   7   3   0        2.53       27.38     12.52 o 
  -7   4   0       27.19       -6.50     16.73 o 
  -6   4   0        3.61       -8.26     11.22 o 
  -5   4   0        0.85       -4.65     11.46 o 
  -4   4   0      405.79      395.92     15.87 o 
  -3   4   0      154.44      156.17      9.59 o 
  -2   4   0      699.79      708.05     12.49 o 
  -1   4   0      236.02      230.52     19.86 o 
   0   4   0     2505.30     2635.96     25.86 o 
   1   4   0     1253.03     1243.54     17.93 o 
   2   4   0      965.22      999.84     17.48 o 
   3   4   0      835.96      795.34     17.17 o 
   4   4   0       81.19       78.52     12.71 o 
   5   4   0       45.57       36.63     11.86 o 
   6   4   0      251.45      287.67     22.54 o 
   7   4   0        8.06       -0.86     10.84 o 
  -7   5   0       15.55       19.29     21.94 o 
  -6   5   0        3.52       -0.28     11.76 o 
  -5   5   0        5.05        0.81     12.70 o 
  -4   5   0      128.44      170.11     18.26 o 
  -3   5   0      158.53      189.02     10.36 o 
  -2   5   0     3770.70     3735.09     48.98 o 
  -1   5   0      183.90      199.25     14.70 o 
   0   5   0     1647.10     1627.26     20.16 o 
   1   5   0      316.93      296.45     13.58 o 
   2   5   0        7.94       19.57      5.93 o 
   3   5   0       47.43       53.11     11.67 o 
   4   5   0      124.06      151.85     15.55 o 
   5   5   0       53.98       39.23     23.73 o 
   6   5   0       65.82       55.78     13.96 o 
   7   5   0       35.70       49.97     15.04 o 
  -7   6   0       15.80       28.58     23.02 o 
  -6   6   0      131.06      123.62     30.98 o 
  -5   6   0      187.79      203.73     20.00 o 
  -4   6   0       93.77      104.22     16.55 o 
  -3   6   0      216.53      213.11     18.09 o 
  -2   6   0     1479.34     1355.84     37.02 o 
  -1   6   0        3.57        1.31      7.32 o 
   0   6   0      204.11      224.87      9.87 o 
   1   6   0        4.02        1.65      7.06 o 
   2   6   0      626.57      619.46     16.57 o 
   3   6   0       56.80       64.70      9.48 o 
   4   6   0      132.68      136.01     21.06 o 
   5   6   0      101.38      103.50     15.45 o 
   6   6   0       50.74       48.10     13.74 o 
   7   6   0        5.74       -7.48     10.71 o 
  -7   7   0        0.90       43.85     25.12 o 
  -6   7   0       79.98       39.78     15.73 o 
  -5   7   0      549.68      574.37     29.32 o 
  -4   7   0      559.24      588.69     28.22 o 
  -3   7   0       69.06       78.27     14.96 o 
  -2   7   0     1091.18     1093.77     31.30 o 
  -1   7   0        1.43      -10.94      7.29 o 
   0   7   0     1333.03     1327.93     18.89 o 
   1   7   0      218.36      209.60     11.65 o 
   2   7   0       96.94       96.60     10.52 o 
   3   7   0      200.71      205.62     17.09 o 
   4   7   0      297.71      303.95     21.23 o 
   5   7   0      309.14      299.44     22.97 o 
   6   7   0        1.32        2.66     10.89 o 
  -6   8   0      124.22      122.38     19.83 o 
  -5   8   0       22.70       10.98     13.29 o 
  -4   8   0     1423.73     1440.18     42.47 o 
  -3   8   0      260.93      294.17     33.72 o 
  -2   8   0      205.41      212.61     18.57 o 
  -1   8   0      122.34      132.98     15.47 o 
   0   8   0       86.14      102.86     16.89 o 
   1   8   0      545.24      576.10     18.28 o 
   2   8   0       43.39       50.08     10.18 o 
   3   8   0       36.18       51.35     11.83 o 
   4   8   0        4.03       17.09      9.73 o 
   5   8   0       50.70       54.22     13.89 o 
   6   8   0       74.60       53.09     25.88 o 
  -6   9   0       46.31       49.32     16.54 o 
  -5   9   0       54.70       61.76     18.24 o 
  -4   9   0        0.37       15.84     12.50 o 
  -3   9   0      658.23      630.54     29.34 o 
  -2   9   0       20.46        4.09     10.89 o 
  -1   9   0      185.60      215.96     18.74 o 
   0   9   0       80.41      102.05     14.11 o 
   1   9   0        2.34       13.51      9.94 o 
   2   9   0        9.06        4.83      7.72 o 
   3   9   0        8.65        3.14      8.90 o 
   4   9   0      189.92      184.26     27.47 o 
   5   9   0        0.18       10.23     10.59 o 
   6   9   0      109.96       91.42     36.74 o 
  -6  10   0      173.88      176.19     24.05 o 
  -5  10   0        0.26        4.72     17.34 o 
  -4  10   0      120.64      108.24     19.28 o 
  -3  10   0        2.49        9.95     16.89 o 
  -2  10   0       15.53       28.89     12.49 o 
  -1  10   0        0.57       -7.16      9.72 o 
   0  10   0       84.84       81.96     15.02 o 
   1  10   0      533.88      580.71     49.43 o 
   2  10   0       90.94       88.91     14.55 o 
   3  10   0      134.51      153.19     26.88 o 
   4  10   0      565.38      574.60     29.18 o 
   5  10   0        0.68       13.28     13.72 o 
  -5  11   0        4.86       15.12     14.86 o 
  -4  11   0       46.26       40.08     15.91 o 
  -3  11   0      191.83      163.50     20.86 o 
  -2  11   0        0.23       11.19     11.52 o 
  -1  11   0        8.90       15.05     11.55 o 
   0  11   0      241.50      235.83     16.22 o 
   1  11   0      188.15      214.15     26.18 o 
   2  11   0      170.53      122.61     25.99 o 
   3  11   0       39.70       19.64     18.48 o 
   4  11   0        4.15      -11.04     21.55 o 
   5  11   0       27.78       53.51     42.36 o 
  -4  12   0        1.20       10.91     14.01 o 
  -3  12   0       75.10       67.17     16.83 o 
  -2  12   0       27.85       23.46     13.39 o 
  -1  12   0      103.36       88.56     16.74 o 
   0  12   0       66.36       60.49     16.59 o 
   1  12   0      216.46      201.42     15.92 o 
   2  12   0      286.99      388.83     39.11 o 
   3  12   0        4.26        5.90     18.85 o 
   4  12   0       40.97       31.87     23.00 o 
  -3  13   0      113.52      109.77     31.67 o 
  -2  13   0       29.40       13.89     14.17 o 
  -1  13   0      407.61      418.37     29.57 o 
   0  13   0       33.13       28.76     14.07 o 
   1  13   0        6.29        9.90      8.70 o 
   2  13   0        6.57        2.90      9.67 o 
   3  13   0       79.57      143.78     31.87 o 
  -2  14   0      117.23      144.73     23.35 o 
  -1  14   0      194.12      240.76     40.12 o 
   0  14   0       18.48       -4.11     27.03 o 
   1  14   0        0.03        3.17     10.31 o 
  -2 -14   1        3.23        7.30     20.85 o 
  -1 -14   1       57.09       59.73     14.30 o 
   0 -14   1      408.30      471.62     31.73 o 
   1 -14   1       22.28       10.17     13.12 o 
   2 -14   1       26.93       21.86     14.94 o 
  -3 -13   1      268.93      248.46     37.30 o 
  -2 -13   1       24.37       29.60     22.60 o 
  -1 -13   1      191.11      197.83     16.97 o 
   0 -13   1      158.24      164.97     16.26 o 
   1 -13   1       84.06       99.84     18.52 o 
   2 -13   1       42.81       39.89     15.46 o 
   3 -13   1        4.90       10.82     38.53 o 
  -4 -12   1       14.00        8.67     19.20 o 
  -3 -12   1       76.87       65.99     24.14 o 
  -2 -12   1      481.14      509.90     43.68 o 
  -1 -12   1       75.18       92.00     14.20 o 
   0 -12   1      186.06      229.75     24.60 o 
   1 -12   1        1.93        1.65     11.61 o 
   2 -12   1       70.92       59.47     15.98 o 
   3 -12   1       18.07        9.43     14.95 o 
   4 -12   1       85.49       57.16     17.46 o 
  -5 -11   1       92.67       69.83     38.66 o 
  -4 -11   1       14.97       12.73     18.64 o 
  -3 -11   1      413.48      487.08     40.81 o 
  -2 -11   1       44.94       69.94     21.84 o 
  -1 -11   1       20.18       20.68     14.85 o 
   0 -11   1       13.82       14.58      8.38 o 
   1 -11   1        6.99       -8.23     14.12 o 
   2 -11   1      323.89      352.40     40.75 o 
   3 -11   1       29.92       31.65     19.18 o 
   4 -11   1      163.21      126.07     20.21 o 
   5 -11   1       13.96       19.71     15.79 o 
  -5 -10   1       70.98       74.20     17.13 o 
  -4 -10   1      168.47      148.52     18.88 o 
  -3 -10   1        3.12       -0.92      9.86 o 
  -2 -10   1       93.34       97.66     14.87 o 
  -1 -10   1      102.93      135.25     16.31 o 
   0 -10   1       98.34       98.51     11.60 o 
   1 -10   1        1.77        0.94      9.90 o 
   2 -10   1       18.97       14.77     11.72 o 
   3 -10   1        2.58        2.62     11.36 o 
   4 -10   1        0.05        3.79     12.23 o 
   5 -10   1       16.38        3.46     14.01 o 
   6 -10   1       78.99       61.87     19.19 o 
  -6  -9   1        0.88        9.09     13.06 o 
  -5  -9   1      189.50      188.18     20.94 o 
  -4  -9   1        2.13       -2.28      9.26 o 
  -3  -9   1        3.56       -4.90      8.50 o 
  -2  -9   1      110.61      106.95     11.46 o 
  -1  -9   1        1.05       -0.36      7.38 o 
   0  -9   1       24.77       27.52      8.77 o 
   1  -9   1       45.86       33.06     11.78 o 
   2  -9   1      757.59      765.51     30.47 o 
   3  -9   1       22.86       17.89     12.44 o 
   4  -9   1      175.64      187.96     20.58 o 
   5  -9   1      150.46      137.28     20.34 o 
   6  -9   1        1.10      -19.35     19.32 o 
  -6  -8   1       33.42       51.84     14.81 o 
  -5  -8   1        0.57        9.91     10.47 o 
  -4  -8   1      116.89       94.66     15.31 o 
  -3  -8   1        8.47        2.68      9.43 o 
  -2  -8   1       85.20       93.36     10.21 o 
  -1  -8   1      754.68      768.56     20.25 o 
   0  -8   1      364.00      371.30     15.79 o 
   1  -8   1       81.99       69.81     12.72 o 
   2  -8   1     2378.52     2380.24     47.61 o 
   3  -8   1      426.71      467.91     50.37 o 
   4  -8   1       41.72       38.81     13.69 o 
   5  -8   1       30.37        9.98     13.25 o 
   6  -8   1       20.49       14.90     14.17 o 
  -6  -7   1        0.85        2.10     10.67 o 
  -5  -7   1       81.60       90.32     16.28 o 
  -4  -7   1      173.53      187.61     27.11 o 
  -3  -7   1      145.94      147.90     15.73 o 
  -2  -7   1       17.79       11.66      6.93 o 
  -1  -7   1     1084.54     1055.98     21.30 o 
   0  -7   1     1325.30     1359.07     22.39 o 
   1  -7   1       88.38      100.17     12.21 o 
   2  -7   1      103.41       93.67     13.46 o 
   3  -7   1      237.20      237.93     20.26 o 
   4  -7   1      169.29      157.78     18.75 o 
   5  -7   1      211.38      199.92     21.03 o 
   6  -7   1        3.03       14.90     28.16 o 
   7  -7   1        0.85       50.30     26.21 o 
  -7  -6   1        4.98        3.85     12.35 o 
  -6  -6   1       42.49       40.70     14.22 o 
  -5  -6   1      126.00      143.10     17.08 o 
  -4  -6   1      186.28      215.74     18.59 o 
  -3  -6   1       67.01       96.16     12.87 o 
  -2  -6   1     2902.27     2805.90     32.77 o 
  -1  -6   1     1317.43     1343.82     21.84 o 
   0  -6   1     3424.85     3529.96     69.11 o 
   1  -6   1     3482.03     3442.24     72.01 o 
   2  -6   1      142.78      113.52     12.94 o 
   3  -6   1        0.01        5.24     10.84 o 
   4  -6   1       21.47        8.55     12.78 o 
   5  -6   1      165.06      155.48     19.19 o 
   6  -6   1      165.82      160.27     20.39 o 
   7  -6   1       14.51      -10.23     20.06 o 
  -7  -5   1       19.25       31.98     14.47 o 
  -6  -5   1      154.15      162.88     19.32 o 
  -5  -5   1       93.37      110.83     20.04 o 
  -4  -5   1     1163.75     1118.87     48.94 o 
  -3  -5   1     1019.89     1012.26     27.91 o 
  -2  -5   1     3337.86     3293.70     32.90 o 
  -1  -5   1       71.10       70.65      6.57 o 
   0  -5   1        2.65       -3.53      4.10 o 
   1  -5   1      459.37      452.35     18.00 o 
   2  -5   1      239.59      242.81     15.31 o 
   3  -5   1       88.28       97.60     13.56 o 
   4  -5   1       82.68       95.90     37.18 o 
   5  -5   1      120.55      126.12     39.55 o 
   6  -5   1        4.51       -1.48     11.54 o 
   7  -5   1        2.67       17.59     20.58 o 
  -7  -4   1        8.61       13.73     12.10 o 
  -6  -4   1       52.66       54.87     13.46 o 
  -5  -4   1       72.50       84.84     24.72 o 
  -4  -4   1        8.48       23.31     10.04 o 
  -3  -4   1        5.93        7.15      6.26 o 
  -2  -4   1      795.04      813.57     19.18 o 
  -1  -4   1     1713.47     1724.13     20.81 o 
   0  -4   1     5215.37     5274.80     56.08 o 
   1  -4   1        1.23        3.04      6.19 o 
   2  -4   1      210.72      183.94     13.35 o 
   3  -4   1      173.83      184.30     10.78 o 
   4  -4   1       81.35       75.38     14.29 o 
   5  -4   1      315.22      331.50     22.95 o 
   6  -4   1       94.53       78.04     15.70 o 
   7  -4   1       52.40       59.54     22.83 o 
  -7  -3   1        2.70       -2.92     16.06 o 
  -6  -3   1      107.89      111.32     16.59 o 
  -5  -3   1      210.01      208.54     18.67 o 
  -4  -3   1      321.69      322.59     19.12 o 
  -3  -3   1      289.27      291.84     11.74 o 
  -2  -3   1      138.57      173.20      9.27 o 
  -1  -3   1      172.00      145.57      7.07 o 
   0  -3   1     2551.28     2378.84     20.72 o 
   1  -3   1       15.70       11.75      6.99 o 
   2  -3   1        7.61        7.08      4.89 o 
   3  -3   1     1749.27     1728.03     25.81 o 
   4  -3   1     1855.46     1949.38     31.60 o 
   5  -3   1        9.82        9.33      8.86 o 
   6  -3   1       45.86       58.87     16.31 o 
   7  -3   1       13.32        4.15     15.19 o 
  -7  -2   1        5.14        7.43     11.60 o 
  -6  -2   1      253.75      257.56     28.48 o 
  -5  -2   1        6.04       16.37     10.24 o 
  -4  -2   1      521.78      513.95     18.17 o 
  -3  -2   1     2474.99     2575.00     39.05 o 
  -2  -2   1      250.63      255.53     14.76 o 
  -1  -2   1     1217.56     1250.22     18.55 o 
   0  -2   1      171.34      186.18      6.68 o 
   1  -2   1     1224.09     1220.19     14.02 o 
   2  -2   1        7.73        6.99      5.31 o 
   3  -2   1       24.95       39.92      7.16 o 
   4  -2   1       41.03       63.23      9.70 o 
   5  -2   1      382.84      363.93     32.14 o 
   6  -2   1       99.44       60.75     12.79 o 
   7  -2   1       61.94       97.12     15.90 o 
  -8  -1   1        3.83        4.98     25.59 o 
  -7  -1   1        2.35       -7.64     11.11 o 
  -6  -1   1      111.87      138.58     17.56 o 
  -5  -1   1        3.33        0.60      9.79 o 
  -4  -1   1      154.91      161.98     12.73 o 
  -3  -1   1      503.82      515.55     13.47 o 
  -2  -1   1    24825.29    24613.12    132.22 o 
  -1  -1   1        0.54        1.18      2.96 o 
   1  -1   1      217.59      186.10      6.01 o 
   2  -1   1     4945.52     5021.80     42.01 o 
   3  -1   1      453.53      429.95     13.97 o 
   4  -1   1      148.69      182.21     12.27 o 
   5  -1   1        0.99        8.91      9.31 o 
   6  -1   1       61.11       47.57     12.75 o 
   7  -1   1        3.39       15.77     17.64 o 
  -8   0   1        0.48        6.82     13.48 o 
  -7   0   1        7.39        2.28     11.40 o 
  -6   0   1       11.39       26.57     11.92 o 
  -5   0   1      173.22      193.90     17.78 o 
  -4   0   1     2046.62     2049.08     28.77 o 
  -3   0   1       43.22       50.03      6.37 o 
  -2   0   1     2451.78     2417.37     27.96 o 
  -1   0   1     3074.51     3017.57     52.00 o 
   1   0   1     1107.58     1085.05     11.86 o 
   2   0   1     6349.42     6454.32     42.19 o 
   3   0   1      139.47      161.69      9.67 o 
   4   0   1       27.07       41.34      8.54 o 
   5   0   1       51.16       50.16     10.73 o 
   6   0   1       35.74       29.66     10.72 o 
   7   0   1        2.96       21.49     11.50 o 
  -8   1   1       33.49       38.15     16.14 o 
  -7   1   1      112.33      109.15     17.56 o 
  -6   1   1      356.14      361.10     23.72 o 
  -5   1   1       16.38       17.92     10.70 o 
  -4   1   1     9997.15     9836.55     67.97 o 
  -3   1   1      942.64      916.06     17.52 o 
  -2   1   1    12276.13    12239.89     89.26 o 
  -1   1   1      315.14      326.77      8.58 o 
   0   1   1     1039.79     1033.67     17.69 o 
   1   1   1       28.08       27.87      3.22 o 
   2   1   1      595.19      615.87     12.85 o 
   3   1   1      429.56      448.40     13.58 o 
   4   1   1        7.80        1.70      6.77 o 
   5   1   1      217.01      264.09     19.72 o 
   6   1   1      579.88      541.95     25.67 o 
   7   1   1        9.33        5.62     10.53 o 
  -8   2   1      145.37       61.14     23.62 o 
  -7   2   1        0.95       15.01     12.31 o 
  -6   2   1      875.53      878.22     38.91 o 
  -5   2   1      403.37      398.64     17.56 o 
  -4   2   1     3239.36     3248.57     44.59 o 
  -3   2   1     1874.26     1795.70     24.54 o 
  -2   2   1      101.86      104.37      7.07 o 
  -1   2   1       89.85       97.67      7.29 o 
   0   2   1      140.44      134.19      4.11 o 
   1   2   1     3418.49     3351.88     27.68 o 
   2   2   1      771.88      735.81     14.13 o 
   3   2   1     4322.45     4231.52     38.73 o 
   4   2   1        0.10       -1.23      7.07 o 
   5   2   1      226.08      252.57     19.89 o 
   6   2   1       47.11       44.84     12.32 o 
   7   2   1       45.84       64.08     14.43 o 
  -7   3   1      106.20       71.27     24.26 o 
  -6   3   1      120.83      115.66     17.92 o 
  -5   3   1      186.70      200.46     14.28 o 
  -4   3   1      148.51      159.59     11.85 o 
  -3   3   1      210.25      201.89     10.59 o 
  -2   3   1       43.25       61.08      9.87 o 
  -1   3   1      233.55      207.36     11.49 o 
   0   3   1      853.98      872.26     15.52 o 
   1   3   1      200.51      208.70      8.87 o 
   2   3   1      109.36      114.91      7.46 o 
   3   3   1       16.12       25.41      5.94 o 
   4   3   1       33.30       36.57      8.67 o 
   5   3   1       11.57       10.35     11.13 o 
   6   3   1      118.96      114.59     16.20 o 
   7   3   1       30.69       44.38     13.85 o 
  -7   4   1       14.98       22.75     20.01 o 
  -6   4   1        6.98      -15.89     16.28 o 
  -5   4   1       28.27       26.22     12.87 o 
  -4   4   1       63.35       78.69     10.00 o 
  -3   4   1      176.36      180.22     10.54 o 
  -2   4   1      808.59      792.93     14.36 o 
  -1   4   1     2667.34     2540.45     34.57 o 
   0   4   1      836.04      878.08     12.32 o 
   1   4   1     1102.15      986.10     16.53 o 
   2   4   1     1981.13     1962.99     25.17 o 
   3   4   1      280.73      291.10     12.50 o 
   4   4   1     1383.58     1353.27     36.16 o 
   5   4   1      418.56      443.20     30.66 o 
   6   4   1       13.45        3.76     15.39 o 
   7   4   1      105.32       65.84     22.60 o 
  -7   5   1        0.15       11.09     20.26 o 
  -6   5   1       43.07       33.61     13.48 o 
  -5   5   1       24.58       26.58     17.49 o 
  -4   5   1       84.69       97.01     15.46 o 
  -3   5   1      257.02      264.90     12.45 o 
  -2   5   1       93.62      131.79     14.55 o 
  -1   5   1     3630.13     3549.26     67.54 o 
   0   5   1     1189.34     1178.08     15.33 o 
   1   5   1        0.28        2.05      4.50 o 
   2   5   1     1763.03     1699.98     25.26 o 
   3   5   1      364.89      385.44     14.79 o 
   4   5   1       85.16       99.74     14.56 o 
   5   5   1      209.48      225.44     19.15 o 
   6   5   1      186.94      180.11     19.54 o 
   7   5   1        1.50       11.22     19.66 o 
  -7   6   1      128.24      129.67     31.50 o 
  -6   6   1      119.45      125.83     18.50 o 
  -5   6   1       35.24       19.21     13.05 o 
  -4   6   1      481.57      513.21     26.75 o 
  -3   6   1      144.37      165.56     16.52 o 
  -2   6   1        3.73        6.54      8.44 o 
  -1   6   1      132.67      101.81     11.28 o 
   0   6   1      350.29      407.34     15.81 o 
   1   6   1     1150.39     1205.49     21.44 o 
   2   6   1     1013.90      979.70     26.08 o 
   3   6   1      519.10      525.92     17.48 o 
   4   6   1       93.08       98.05     19.22 o 
   5   6   1       29.42       37.44     11.35 o 
   6   6   1        3.20       11.25     10.02 o 
   7   6   1       34.95       38.47     19.20 o 
  -7   7   1        3.49       18.75     23.49 o 
  -6   7   1      326.22      328.27     25.83 o 
  -5   7   1       84.98       92.51     16.67 o 
  -4   7   1       67.86       64.42     15.19 o 
  -3   7   1      184.44      162.71     17.97 o 
  -2   7   1       32.42       39.22     13.17 o 
  -1   7   1       97.19       93.47     12.49 o 
   0   7   1      166.65      147.97     10.42 o 
   1   7   1      263.30      245.86     12.62 o 
   2   7   1      148.19      183.35     23.35 o 
   3   7   1       63.04       78.06     10.15 o 
   4   7   1      174.44      181.99     19.38 o 
   5   7   1       86.44      108.92     15.98 o 
   6   7   1       30.37       35.63     16.87 o 
  -6   8   1        0.35      -20.30     16.55 o 
  -5   8   1      115.23       89.93     17.44 o 
  -4   8   1       55.29       58.04     14.52 o 
  -3   8   1      371.45      380.38     24.38 o 
  -2   8   1        3.61       12.01     11.54 o 
  -1   8   1      617.20      603.94     25.42 o 
   0   8   1      611.87      623.50     28.93 o 
   1   8   1      750.15      804.57     21.03 o 
   2   8   1        7.52       17.32      7.64 o 
   3   8   1        0.51        1.84      7.88 o 
   4   8   1      266.84      287.18     21.23 o 
   5   8   1      145.77      159.24     18.82 o 
   6   8   1      129.25      167.50     30.86 o 
  -6   9   1      103.93      143.28     21.67 o 
  -5   9   1       41.27       58.79     15.90 o 
  -4   9   1       70.38       56.74     16.10 o 
  -3   9   1       17.75        4.00     11.74 o 
  -2   9   1      263.88      268.75     20.96 o 
  -1   9   1       14.14        5.07     10.05 o 
   0   9   1       28.47       23.08      8.66 o 
   1   9   1      175.78      210.20     18.26 o 
   2   9   1     1498.75     1475.92     30.23 o 
   3   9   1       93.34       86.75     24.16 o 
   4   9   1      203.18      238.75     25.93 o 
   5   9   1      410.72      442.87     34.78 o 
  -6  10   1        2.59       -0.37     23.35 o 
  -5  10   1      132.75      149.05     21.57 o 
  -4  10   1        0.71        2.02     11.63 o 
  -3  10   1        0.22       -1.19     16.48 o 
  -2  10   1       75.54       58.65     14.92 o 
  -1  10   1       99.50      133.93     17.32 o 
   0  10   1        4.10       21.05     16.88 o 
   1  10   1      228.27      239.79     15.37 o 
   2  10   1      132.12      163.90     21.25 o 
   3  10   1      347.95      358.64     23.63 o 
   4  10   1       54.15       72.39     14.48 o 
   5  10   1       77.64       83.27     17.23 o 
  -5  11   1       17.95       12.50     15.44 o 
  -4  11   1       14.76        5.58     12.58 o 
  -3  11   1        9.65      -19.04     22.96 o 
  -2  11   1       35.82       40.71     13.64 o 
  -1  11   1        8.64       12.68     11.00 o 
   0  11   1     1308.56     1311.31     31.77 o 
   1  11   1        5.58        0.46      9.06 o 
   2  11   1      529.56      566.54     50.50 o 
   3  11   1       40.00       74.34     22.53 o 
   4  11   1        4.42       16.10     11.44 o 
  -4  12   1       37.79       32.33     15.77 o 
  -3  12   1      322.79      314.92     27.14 o 
  -2  12   1        1.35       -9.26     18.03 o 
  -1  12   1        0.59       -4.05     10.37 o 
   0  12   1       22.66       20.61      9.96 o 
   1  12   1      271.45      292.90     31.64 o 
   2  12   1       36.31       10.47     18.01 o 
   3  12   1       67.50       91.60     27.13 o 
   4  12   1       90.86      133.55     30.51 o 
  -3  13   1       11.06       -9.63     24.84 o 
  -2  13   1      217.97      184.37     22.87 o 
  -1  13   1        6.72       13.82     14.96 o 
   0  13   1       17.48       25.83     16.80 o 
   1  13   1       29.45       26.40      9.68 o 
   2  13   1        6.40       12.84     11.07 o 
   3  13   1        3.68       25.82     21.32 o 
  -2  14   1       10.33       16.34     14.59 o 
  -1  14   1       64.93       46.49     17.32 o 
   0  14   1       44.89       15.79     15.37 o 
   1  14   1       26.00       24.63     11.02 o 
  -2 -14   2       88.03      107.19     17.56 o 
  -1 -14   2      125.99      147.22     18.99 o 
   0 -14   2       39.82       44.49     13.87 o 
   1 -14   2      296.94      382.42     29.90 o 
   2 -14   2        0.56      -20.10     13.91 o 
  -3 -13   2       14.06       10.13     21.27 o 
  -2 -13   2      306.83      385.10     41.92 o 
  -1 -13   2       13.58       24.25      9.46 o 
   0 -13   2       12.29       20.03     11.05 o 
   1 -13   2       12.45       23.14     13.53 o 
   2 -13   2       95.87       89.78     18.44 o 
   3 -13   2        2.32        8.80     16.55 o 
  -4 -12   2        5.21       25.00     20.58 o 
  -3 -12   2        0.30       -0.94     17.19 o 
  -2 -12   2      116.40      138.40     28.48 o 
  -1 -12   2       39.00       33.99      9.92 o 
   0 -12   2      126.41      153.13     14.80 o 
   1 -12   2       38.48       26.18     12.64 o 
   2 -12   2       76.36       39.28     14.74 o 
   3 -12   2      154.43      152.28     21.03 o 
   4 -12   2       64.76       71.85     41.26 o 
  -5 -11   2        5.61       20.64     14.76 o 
  -4 -11   2      257.56      325.80     33.93 o 
  -3 -11   2      145.23      170.66     28.04 o 
  -2 -11   2       59.18       71.42     22.53 o 
  -1 -11   2      145.38      127.02     18.24 o 
   0 -11   2      714.01      743.11     24.23 o 
   1 -11   2       16.21       22.21     12.33 o 
   2 -11   2       63.37       39.05     14.19 o 
   3 -11   2      115.97      119.47     18.38 o 
   4 -11   2       60.12       54.90     16.08 o 
   5 -11   2       73.14       73.42     19.27 o 
  -5 -10   2       10.18       -3.29     29.58 o 
  -4 -10   2       22.46       11.51     23.37 o 
  -3 -10   2       24.47        8.70     10.79 o 
  -2 -10   2       72.70       44.37     13.24 o 
  -1 -10   2      208.06      206.01     19.10 o 
   0 -10   2       32.58       58.60     10.10 o 
   1 -10   2       93.98       80.34     14.92 o 
   2 -10   2      205.32      160.14     24.12 o 
   3 -10   2      470.54      383.92     25.78 o 
   4 -10   2       10.25        2.43     16.66 o 
   5 -10   2        2.11        5.43     21.67 o 
  -6  -9   2        1.45        5.29     12.82 o 
  -5  -9   2        3.09       -3.48     11.01 o 
  -4  -9   2       46.58       48.25     13.62 o 
  -3  -9   2      237.50      238.53     20.07 o 
  -2  -9   2       39.47       46.18      9.67 o 
  -1  -9   2       92.61       82.01     11.05 o 
   0  -9   2      174.77      207.47     13.75 o 
   1  -9   2        2.80       -7.85     20.96 o 
   2  -9   2     1054.67      997.09     33.70 o 
   3  -9   2        9.04       20.13     12.60 o 
   4  -9   2      391.21      375.46     26.50 o 
   5  -9   2      237.86      157.31     21.37 o 
   6  -9   2        3.76       13.10     14.85 o 
  -6  -8   2       28.19       29.99     13.09 o 
  -5  -8   2       28.33       17.75     11.97 o 
  -4  -8   2      108.40      101.83     15.24 o 
  -3  -8   2      167.68      183.84     17.27 o 
  -2  -8   2       83.18       89.33     10.75 o 
  -1  -8   2      442.08      431.07     20.42 o 
   0  -8   2       89.08      114.36      8.94 o 
   1  -8   2        8.41       15.78      7.50 o 
   2  -8   2     1036.25     1054.23     55.89 o 
   3  -8   2      174.49      187.42     19.16 o 
   4  -8   2       43.80       40.98     15.47 o 
   5  -8   2       27.19       17.49     14.26 o 
   6  -8   2       15.83       18.61     38.17 o 
  -7  -7   2       37.06       29.76     15.94 o 
  -6  -7   2        5.78       23.55     13.04 o 
  -5  -7   2      114.76      118.98     16.92 o 
  -4  -7   2      206.12      205.74     18.44 o 
  -3  -7   2       19.11       21.28     10.01 o 
  -2  -7   2     2382.67     2371.14     44.69 o 
  -1  -7   2      957.02      959.53     20.80 o 
   0  -7   2       31.03       21.25      6.91 o 
   1  -7   2       81.71       73.25      8.83 o 
   2  -7   2      145.42      159.77     15.83 o 
   3  -7   2       38.52       28.08     13.28 o 
   4  -7   2       77.94       85.64     16.50 o 
   5  -7   2       20.16        9.98     13.53 o 
   6  -7   2      149.96      145.55     20.89 o 
  -7  -6   2        1.97        5.36     13.25 o 
  -6  -6   2      295.93      286.21     31.04 o 
  -5  -6   2        1.70        2.65     16.94 o 
  -4  -6   2      107.47      125.75     15.15 o 
  -3  -6   2       58.40       62.65     11.74 o 
  -2  -6   2      295.25      279.28     11.93 o 
  -1  -6   2      450.47      440.00     13.92 o 
   0  -6   2      865.64      887.72     18.06 o 
   1  -6   2      274.71      264.51     11.82 o 
   2  -6   2       87.98       87.18      9.10 o 
   3  -6   2       28.87       41.52     17.89 o 
   4  -6   2        1.12      -14.27     11.43 o 
   5  -6   2        1.39       26.87     12.95 o 
   6  -6   2       11.46       16.97     13.44 o 
   7  -6   2        3.77        9.49     20.21 o 
  -7  -5   2       11.35        1.57     12.90 o 
  -6  -5   2       64.30       52.74     14.95 o 
  -5  -5   2      184.33      185.83     24.80 o 
  -4  -5   2      197.97      173.68     16.66 o 
  -3  -5   2       14.46       18.80      8.59 o 
  -2  -5   2      217.24      211.75      9.59 o 
  -1  -5   2     2093.59     2201.87     26.05 o 
   0  -5   2       45.26       28.60      9.50 o 
   1  -5   2      752.67      709.20     13.38 o 
   2  -5   2       33.51       46.31      6.17 o 
   3  -5   2       69.49       89.58      9.45 o 
   4  -5   2       67.17       89.65     15.88 o 
   5  -5   2      219.96      252.08     21.77 o 
   6  -5   2      234.88      223.41     21.62 o 
   7  -5   2       49.09       56.70     23.64 o 
  -7  -4   2      103.16       99.36     18.53 o 
  -6  -4   2      241.00      216.77     24.52 o 
  -5  -4   2      307.61      355.73     22.96 o 
  -4  -4   2      205.06      241.54     22.79 o 
  -3  -4   2      835.33      800.82     23.95 o 
  -2  -4   2      202.35      180.24      8.98 o 
  -1  -4   2        3.95       21.59      5.14 o 
   0  -4   2        0.22        8.47      7.53 o 
   1  -4   2     3745.33     3606.73     29.66 o 
   2  -4   2     9430.61     9919.91     93.32 o 
   3  -4   2        0.81        1.64      6.36 o 
   4  -4   2      722.09      780.99     24.20 o 
   5  -4   2      197.16      201.95     19.14 o 
   6  -4   2       31.19       45.88     14.51 o 
   7  -4   2        0.25       21.17     19.69 o 
  -7  -3   2       46.39       58.95     15.90 o 
  -6  -3   2       73.53       48.86     13.60 o 
  -5  -3   2        5.80       -7.55      8.91 o 
  -4  -3   2      124.44      135.81     14.39 o 
  -3  -3   2       28.60       27.85     10.67 o 
  -2  -3   2      234.18      219.24     15.40 o 
  -1  -3   2      233.19      234.68      8.76 o 
   0  -3   2     6147.70     6249.42     50.54 o 
   1  -3   2     3825.58     3755.10     29.66 o 
   2  -3   2      424.70      438.85     12.48 o 
   3  -3   2     1236.71     1253.14     23.02 o 
   4  -3   2       58.19       56.48     14.41 o 
   5  -3   2       21.85       34.48     10.78 o 
   6  -3   2       51.75       57.60     16.04 o 
   7  -3   2       18.75       36.98     18.38 o 
  -8  -2   2        0.64       -0.45     13.78 o 
  -7  -2   2       34.24       41.77     14.62 o 
  -6  -2   2        3.08        5.49     10.32 o 
  -5  -2   2      101.72       93.72     14.57 o 
  -4  -2   2      156.47      163.51     18.58 o 
  -3  -2   2      950.99      938.58     24.15 o 
  -2  -2   2     2511.35     2411.05     42.94 o 
  -1  -2   2       36.23       60.07      6.66 o 
   0  -2   2     1104.98     1076.08     13.20 o 
   1  -2   2      580.69      562.80     11.34 o 
   2  -2   2       11.93       26.25     10.21 o 
   3  -2   2       85.39       77.84      8.63 o 
   4  -2   2      346.01      349.21     20.91 o 
   5  -2   2        0.08       -1.59      9.44 o 
   6  -2   2      174.15      155.12     23.94 o 
   7  -2   2       44.51       64.17     13.96 o 
  -8  -1   2       37.49       24.27     15.00 o 
  -7  -1   2       89.82      108.09     18.08 o 
  -6  -1   2        0.61       17.00     20.74 o 
  -5  -1   2        0.01        7.08     10.55 o 
  -4  -1   2      174.58      179.10      9.85 o 
  -3  -1   2      287.10      282.31     17.89 o 
  -2  -1   2    18259.76    18026.29    195.76 o 
  -1  -1   2        9.61       19.08      5.93 o 
   0  -1   2      571.47      591.33     11.47 o 
   1  -1   2     4807.92     4429.93     29.47 o 
   2  -1   2      665.98      683.77     14.55 o 
   3  -1   2       57.86       59.14      7.77 o 
   4  -1   2      278.07      282.37     15.89 o 
   5  -1   2       14.24       16.12      9.95 o 
   6  -1   2       12.82       30.23     12.54 o 
   7  -1   2      167.93      150.13     18.58 o 
  -8   0   2        9.81      -11.72     12.73 o 
  -7   0   2       98.04       76.49     16.17 o 
  -6   0   2      559.48      545.57     26.80 o 
  -5   0   2      203.53      198.01     18.14 o 
  -4   0   2      298.77      317.39     13.17 o 
  -3   0   2      976.56      993.03     16.57 o 
  -2   0   2     4542.18     4558.33     31.68 o 
  -1   0   2       99.88      103.42      6.36 o 
   0   0   2       49.62       57.23      5.78 o 
   1   0   2      513.82      513.15     13.60 o 
   2   0   2      941.43      923.85     16.00 o 
   3   0   2      358.06      310.79     14.35 o 
   4   0   2      386.49      381.53     16.25 o 
   5   0   2       53.16       66.53     12.46 o 
   6   0   2       94.67       91.48     15.42 o 
   7   0   2       16.57       15.00     14.01 o 
  -8   1   2      145.43       86.76     25.01 o 
  -7   1   2       67.07       75.49     21.07 o 
  -6   1   2      883.88      870.91     34.09 o 
  -5   1   2       99.80       90.51     14.55 o 
  -4   1   2      131.05      137.44     13.77 o 
  -3   1   2      451.41      438.26     13.02 o 
  -2   1   2     3300.20     3383.04     28.72 o 
  -1   1   2       86.38       85.58      5.25 o 
   0   1   2       47.31       39.44      4.91 o 
   1   1   2      657.54      646.25     10.48 o 
   2   1   2      854.75      884.85     18.86 o 
   3   1   2      182.58      200.98     10.67 o 
   4   1   2       53.34       64.56      9.51 o 
   5   1   2       89.35       94.70     31.97 o 
   6   1   2      290.30      325.71     23.06 o 
   7   1   2       60.24       66.80     21.91 o 
  -8   2   2       90.75       73.79     26.76 o 
  -7   2   2       88.75       76.07     20.08 o 
  -6   2   2       15.78       -1.77     12.97 o 
  -5   2   2      190.40      211.88     14.02 o 
  -4   2   2       93.20       80.38      9.72 o 
  -3   2   2      265.63      251.05     11.65 o 
  -2   2   2        0.22        8.24      5.31 o 
  -1   2   2        2.16       -0.33      6.29 o 
   0   2   2        5.23        3.31      3.40 o 
   1   2   2      850.01      831.05     15.59 o 
   2   2   2       64.73       73.01      6.20 o 
   3   2   2      923.13      872.51     19.98 o 
   4   2   2      448.55      460.86     16.97 o 
   5   2   2      170.85      171.95     17.41 o 
   6   2   2       27.71       29.32     16.00 o 
   7   2   2        0.94        0.12     12.99 o 
  -8   3   2       51.33       27.94     21.59 o 
  -7   3   2       94.70       63.71     23.91 o 
  -6   3   2        1.23        0.59     15.54 o 
  -5   3   2      155.43      170.83     21.05 o 
  -4   3   2     1918.91     1906.65     50.22 o 
  -3   3   2     1124.85     1121.35     20.56 o 
  -2   3   2        7.07        9.56      5.44 o 
  -1   3   2     9713.96     9693.21     57.43 o 
   0   3   2      341.63      338.45      8.29 o 
   1   3   2      689.65      663.36     13.35 o 
   2   3   2     3116.17     3033.54     34.68 o 
   3   3   2      246.46      276.22     12.18 o 
   4   3   2       15.31       14.27      7.90 o 
   5   3   2      262.52      300.20     21.16 o 
   6   3   2       50.50       68.91     14.91 o 
   7   3   2       19.71       23.00     18.65 o 
  -7   4   2      129.62      119.97     27.97 o 
  -6   4   2        4.10        5.06     18.03 o 
  -5   4   2      110.89       81.41     15.16 o 
  -4   4   2        3.77        1.02      7.87 o 
  -3   4   2      695.15      695.82     17.72 o 
  -2   4   2     1648.66     1638.14     21.70 o 
  -1   4   2      314.73      370.00     10.23 o 
   0   4   2      114.83      107.72      6.22 o 
   1   4   2       65.59       90.15      7.73 o 
   2   4   2       16.69       16.78      6.47 o 
   3   4   2      912.71      846.92     19.54 o 
   4   4   2      128.17      153.60     17.58 o 
   5   4   2        0.15       -0.05     12.72 o 
   7   4   2        0.25       -2.87     16.48 o 
  -7   5   2        1.45       -5.04     19.76 o 
  -6   5   2      145.56      168.43     23.65 o 
  -5   5   2      121.11      124.61     17.25 o 
  -4   5   2      219.33      203.90     18.35 o 
  -3   5   2       77.24       85.41     12.90 o 
  -2   5   2        4.56        1.34      4.20 o 
  -1   5   2     4264.39     4304.18     34.13 o 
   0   5   2     2901.31     2979.66     25.52 o 
   1   5   2     1695.55     1837.22     27.41 o 
   2   5   2      953.55      920.27     19.44 o 
   3   5   2      863.46      867.67     20.89 o 
   4   5   2       35.24       50.39     12.50 o 
   5   5   2       23.65       27.86     13.96 o 
   6   5   2       79.14      110.33     25.20 o 
   7   5   2       57.03       75.72     25.17 o 
  -7   6   2       54.81       89.48     28.48 o 
  -6   6   2       29.37       12.96     13.06 o 
  -5   6   2      147.95      153.74     18.19 o 
  -4   6   2      240.87      285.08     21.42 o 
  -3   6   2       49.99       59.59     13.43 o 
  -2   6   2     2180.71     2160.76     62.01 o 
  -1   6   2      710.04      726.07     14.30 o 
   0   6   2      404.60      394.38     11.00 o 
   1   6   2      622.58      621.24     16.53 o 
   2   6   2      568.74      547.83     17.33 o 
   3   6   2       33.13       47.18      9.07 o 
   4   6   2       65.94       73.50     32.76 o 
   5   6   2      130.77      143.60     17.79 o 
   6   6   2       42.28       99.29     24.58 o 
  -7   7   2        1.98        0.02     23.22 o 
  -6   7   2      142.51      142.09     30.60 o 
  -5   7   2       15.47       12.91     11.96 o 
  -4   7   2        9.25       28.44     16.33 o 
  -3   7   2        5.93       -7.25     10.73 o 
  -2   7   2      386.88      373.57     21.06 o 
  -1   7   2     2063.80     2015.47     62.52 o 
   0   7   2      464.23      483.89     12.99 o 
   1   7   2       66.87       84.13      9.26 o 
   2   7   2      114.23       96.39     10.39 o 
   3   7   2      138.59      164.66     16.19 o 
   4   7   2        7.78        3.65      9.27 o 
   5   7   2      365.50      379.37     32.46 o 
   6   7   2        8.95       28.44     16.63 o 
  -6   8   2        8.30       22.05     14.34 o 
  -5   8   2       41.37       36.01     15.16 o 
  -4   8   2      211.16      200.07     20.22 o 
  -3   8   2      183.44      195.39     19.22 o 
  -2   8   2       65.01       74.35     14.08 o 
  -1   8   2      471.69      479.76     23.58 o 
   0   8   2      530.62      604.68     19.22 o 
   1   8   2      349.24      348.01     15.73 o 
   2   8   2       53.76       56.21      9.84 o 
   3   8   2      314.33      348.76     21.24 o 
   4   8   2       37.83       31.15     11.80 o 
   5   8   2      228.93      233.04     31.79 o 
   6   8   2       60.76       74.58     23.72 o 
  -6   9   2       44.66       61.25     17.27 o 
  -5   9   2       55.65       42.18     14.99 o 
  -4   9   2       10.69       -2.16     11.11 o 
  -3   9   2      140.94      129.64     17.89 o 
  -2   9   2       39.47       42.02     17.43 o 
  -1   9   2      247.92      254.82     19.62 o 
   0   9   2        0.63        1.08      9.19 o 
   1   9   2     1903.28     1939.34     33.74 o 
   2   9   2      308.73      334.69     17.50 o 
   3   9   2      823.26      741.71     39.65 o 
   4   9   2       89.16      102.91     36.08 o 
   5   9   2        1.59       49.38     18.85 o 
  -6  10   2       19.16       20.52     41.32 o 
  -5  10   2        3.11        3.36     29.35 o 
  -4  10   2       12.91       27.25     12.94 o 
  -3  10   2       51.75       47.01     14.44 o 
  -2  10   2     1225.33     1157.32     38.32 o 
  -1  10   2      205.68      200.38     18.91 o 
   0  10   2     1109.03     1077.97     27.62 o 
   1  10   2     1125.34     1080.35     27.14 o 
   2  10   2        0.26       -4.95      8.95 o 
   3  10   2       88.13      128.07     23.14 o 
   4  10   2       41.56       62.23     14.80 o 
   5  10   2        5.10        9.51     14.58 o 
  -5  11   2       19.00       20.66     15.53 o 
  -4  11   2        0.45       -8.99     12.12 o 
  -3  11   2       14.04       11.53     12.71 o 
  -2  11   2       38.47       50.02     14.95 o 
  -1  11   2      593.53      529.09     28.22 o 
   0  11   2      337.36      313.28     23.57 o 
   1  11   2      365.61      369.35     29.91 o 
   2  11   2      159.62      174.70     31.63 o 
   3  11   2        8.10       13.04     17.96 o 
   4  11   2       11.97       32.68     16.77 o 
  -4  12   2       61.83       94.22     19.48 o 
  -3  12   2      180.72      185.65     23.32 o 
  -2  12   2      100.47      110.25     23.83 o 
  -1  12   2       61.38       74.84     23.64 o 
   0  12   2       87.04       81.20     20.94 o 
   1  12   2       50.66       60.45     11.42 o 
   2  12   2       24.48       32.22     10.98 o 
   3  12   2       18.08       14.90     19.05 o 
  -3  13   2      189.60      184.09     55.52 o 
  -2  13   2        5.45       -6.62     12.46 o 
  -1  13   2       30.13       16.27     14.40 o 
   0  13   2       88.47       92.25     31.87 o 
   1  13   2        8.33       11.44      9.60 o 
   2  13   2        0.37        3.97     10.51 o 
  -1  14   2        0.78       19.50     14.90 o 
   0  14   2       16.51      -17.30     11.53 o 
  -2 -14   3        7.91      -12.67     23.62 o 
  -1 -14   3        0.09        4.34     10.56 o 
   0 -14   3      309.07      285.51     41.55 o 
   1 -14   3        0.42        7.54     13.97 o 
   2 -14   3        4.80       27.76     17.73 o 
  -3 -13   3      296.32      349.92     41.68 o 
  -2 -13   3       48.90       26.06     23.12 o 
  -1 -13   3       54.09       53.77     13.61 o 
   0 -13   3       72.18       76.17     12.82 o 
   1 -13   3        8.47       32.11     14.40 o 
   2 -13   3       36.50       15.26     13.96 o 
   3 -13   3       43.27       59.66     17.84 o 
  -4 -12   3       11.99       -9.83     17.89 o 
  -3 -12   3        8.50       -2.67     17.71 o 
  -2 -12   3       76.94       81.90     25.08 o 
  -1 -12   3       11.67       22.70     16.68 o 
   0 -12   3      178.02      175.01     18.81 o 
   1 -12   3       28.40       28.89     12.96 o 
   2 -12   3        0.33        6.95     12.44 o 
   3 -12   3       36.63       17.82     15.87 o 
   4 -12   3      215.62      173.53     23.33 o 
  -5 -11   3        1.41        6.29     13.91 o 
  -4 -11   3      294.58      323.56     26.27 o 
  -3 -11   3       28.92       -3.53     16.65 o 
  -2 -11   3       43.63       68.60     20.83 o 
  -1 -11   3      410.40      415.45     25.46 o 
   0 -11   3      429.39      425.33     19.94 o 
   1 -11   3     1219.35     1139.23     38.81 o 
   2 -11   3       26.24       42.91     13.97 o 
   3 -11   3       65.42       62.32     16.25 o 
   4 -11   3        0.10       -5.01     12.48 o 
   5 -11   3      140.16      132.09     22.01 o 
  -5 -10   3       23.69       13.96     13.74 o 
  -4 -10   3      381.97      429.00     29.26 o 
  -3 -10   3      133.54      112.86     32.04 o 
  -2 -10   3      218.14      211.77     19.93 o 
  -1 -10   3      225.89      190.65     18.65 o 
   0 -10   3      450.10      481.58     26.90 o 
   1 -10   3       62.60       46.03     13.21 o 
   2 -10   3     1281.92     1209.31     38.63 o 
   3 -10   3     1227.91     1226.98     70.74 o 
   4 -10   3       56.94       34.74     14.83 o 
   5 -10   3        8.35       -1.76     13.94 o 
  -6  -9   3       72.72       61.41     17.25 o 
  -5  -9   3       50.29       47.52     31.99 o 
  -4  -9   3        5.70        8.41     15.01 o 
  -3  -9   3      171.32      166.34     27.10 o 
  -2  -9   3      311.99      377.44     17.85 o 
  -1  -9   3        1.25       -2.09      8.13 o 
   0  -9   3     1189.74     1199.68     26.97 o 
   1  -9   3      436.90      453.09     18.58 o 
   2  -9   3       20.76       32.36     14.55 o 
   3  -9   3     1150.13     1084.67    109.37 o 
   4  -9   3       55.73       48.45     17.86 o 
   5  -9   3        6.78       17.15     14.83 o 
   6  -9   3        0.27       15.07     15.04 o 
  -6  -8   3       11.85        2.18     21.02 o 
  -5  -8   3      129.35      121.10     18.20 o 
  -4  -8   3       91.46      109.24     16.08 o 
  -3  -8   3        1.83       -1.99      9.61 o 
  -2  -8   3      156.13      161.93     12.43 o 
  -1  -8   3       15.49       18.63     12.76 o 
   0  -8   3        1.59        5.71      9.98 o 
   1  -8   3       73.77       70.25      9.76 o 
   2  -8   3        0.17      -11.18      9.91 o 
   3  -8   3        0.21       -2.54     10.95 o 
   4  -8   3       64.09       56.67     15.27 o 
   5  -8   3       26.64       16.25     14.79 o 
   6  -8   3       73.25       40.21     16.15 o 
  -7  -7   3        2.41        5.83     14.27 o 
  -6  -7   3       19.15       25.88     14.32 o 
  -5  -7   3       54.94       68.31     37.34 o 
  -4  -7   3       30.96       30.99     15.47 o 
  -3  -7   3       12.44        0.44      9.43 o 
  -2  -7   3     1184.52     1153.29     23.42 o 
  -1  -7   3      821.40      844.21     20.42 o 
   0  -7   3      101.74       99.62      9.95 o 
   1  -7   3       13.34        8.01      5.22 o 
   2  -7   3        9.36       18.56     10.90 o 
   3  -7   3       17.95       12.02     12.25 o 
   4  -7   3        6.17       -8.05     11.75 o 
   5  -7   3      543.11      547.86     29.61 o 
   6  -7   3       20.41       15.02     14.20 o 
  -7  -6   3        1.05      -11.51     13.24 o 
  -6  -6   3        3.00        3.30     10.72 o 
  -5  -6   3       33.21       41.39     12.91 o 
  -4  -6   3      282.52      299.94     32.46 o 
  -3  -6   3        6.81        7.48      9.10 o 
  -2  -6   3      329.57      304.56     12.65 o 
  -1  -6   3      894.73      872.31     19.08 o 
   0  -6   3        2.17       10.91      6.46 o 
   1  -6   3       66.42       81.84      6.47 o 
   2  -6   3      413.87      417.63     15.23 o 
   3  -6   3      365.51      406.68     23.85 o 
   4  -6   3      383.05      424.15     26.20 o 
   5  -6   3      295.76      341.73     24.92 o 
   6  -6   3        0.04       -8.37     12.36 o 
   7  -6   3       62.63       48.20     24.73 o 
  -7  -5   3       61.00       57.90     16.76 o 
  -6  -5   3        0.03       12.89     11.38 o 
  -5  -5   3      409.74      414.62     24.53 o 
  -4  -5   3      123.54      134.65     15.51 o 
  -3  -5   3      160.14      177.54     15.11 o 
  -2  -5   3      388.56      401.77     12.47 o 
  -1  -5   3       67.72       61.52      7.24 o 
   0  -5   3       45.57       43.73      6.73 o 
   1  -5   3      868.87      902.27     14.47 o 
   2  -5   3       13.41       20.16      6.27 o 
   3  -5   3      359.51      352.86     15.43 o 
   4  -5   3       21.86       24.49      9.87 o 
   5  -5   3        0.19        9.41     12.11 o 
   6  -5   3      127.28      177.11     20.74 o 
  -7  -4   3        1.68        2.69     12.78 o 
  -6  -4   3       11.94       31.42     18.69 o 
  -5  -4   3      219.10      228.90     19.91 o 
  -4  -4   3      112.62      123.08     18.65 o 
  -3  -4   3      105.02      139.77     13.22 o 
  -2  -4   3      497.34      504.94     11.93 o 
  -1  -4   3      106.91      132.68      8.28 o 
   0  -4   3      237.53      249.20     10.63 o 
   1  -4   3     7106.10     7063.24     47.75 o 
   2  -4   3       93.58      119.11      8.74 o 
   3  -4   3       10.63       10.75      7.59 o 
   4  -4   3        1.05        0.56      8.87 o 
   5  -4   3      136.86      147.81     15.31 o 
   6  -4   3        0.13      -15.19     10.77 o 
  -8  -3   3        0.36        7.16     14.21 o 
  -7  -3   3       46.77       39.74     15.02 o 
  -6  -3   3      191.34      169.42     21.70 o 
  -5  -3   3       34.76       48.70     12.99 o 
  -4  -3   3      795.77      816.00     27.31 o 
  -3  -3   3     3955.51     3772.87     50.52 o 
  -2  -3   3     3042.89     2905.34     80.20 o 
  -1  -3   3       15.99       14.58      6.18 o 
   0  -3   3      668.40      633.32     13.67 o 
   1  -3   3     5342.14     5087.63     37.68 o 
   2  -3   3      891.31      914.97     17.85 o 
   3  -3   3       69.56       57.80      8.53 o 
   4  -3   3       31.76       20.42      9.41 o 
   5  -3   3       19.65       15.54     12.04 o 
   6  -3   3      252.87      253.42     26.04 o 
  -8  -2   3        1.11       -7.36     15.53 o 
  -7  -2   3        0.83      -14.23     17.06 o 
  -6  -2   3       41.20       40.17     16.13 o 
  -5  -2   3      199.61      232.42     19.16 o 
  -4  -2   3     2896.71     2789.99     46.99 o 
  -3  -2   3      105.36      111.87     16.01 o 
  -2  -2   3    14321.66    13984.43    369.53 o 
  -1  -2   3     1951.09     1851.94     19.67 o 
   0  -2   3      806.06      767.21     12.79 o 
   1  -2   3       54.99       91.56      8.71 o 
   2  -2   3      166.58      177.72      9.41 o 
   3  -2   3      166.72      153.46     11.31 o 
   4  -2   3        8.09       15.65      8.67 o 
   5  -2   3      361.08      340.14     18.63 o 
   6  -2   3       11.31       17.66     12.18 o 
   7  -2   3      159.21      191.14     26.63 o 
  -8  -1   3        3.08       28.98     15.37 o 
  -7  -1   3       61.45       79.75     25.09 o 
  -6  -1   3       31.89        9.58     11.64 o 
  -5  -1   3        4.43        2.31     10.92 o 
  -4  -1   3       40.37       40.26      6.18 o 
  -3  -1   3     1143.30     1139.11     26.75 o 
  -2  -1   3     4445.39     4461.55     45.95 o 
  -1  -1   3      211.71      172.27     10.52 o 
   0  -1   3     1817.01     1809.06     24.36 o 
   1  -1   3        6.35        7.22      4.35 o 
   2  -1   3       35.79       39.36      5.97 o 
   3  -1   3      355.25      355.56     13.59 o 
   4  -1   3      309.90      325.83     15.83 o 
   5  -1   3      202.97      218.03     15.58 o 
   6  -1   3        0.17        7.86     10.55 o 
  -8   0   3        0.65       17.21     14.89 o 
  -7   0   3       48.99       47.16     18.90 o 
  -6   0   3      295.97      350.09     24.59 o 
  -5   0   3       63.00       68.16     14.35 o 
  -4   0   3      235.61      238.87     11.57 o 
  -3   0   3      208.35      186.85      9.12 o 
  -2   0   3     4148.55     4035.58     46.43 o 
  -1   0   3        1.72       -0.49      3.94 o 
   0   0   3        3.38        4.46      4.77 o 
   1   0   3      216.84      217.58     11.83 o 
   2   0   3      382.81      392.93     12.49 o 
   3   0   3      756.09      747.37     17.91 o 
   4   0   3     1060.02     1040.93     23.96 o 
   5   0   3      309.88      332.43     29.53 o 
   6   0   3      156.43      171.35     30.71 o 
  -8   1   3        0.73        8.20     19.32 o 
  -7   1   3       66.03       28.91     14.71 o 
  -6   1   3       46.83       45.60     14.37 o 
  -5   1   3      183.12      176.46     22.15 o 
  -4   1   3        8.08        6.76      6.71 o 
  -3   1   3       76.46       68.74      7.50 o 
  -2   1   3     3672.02     3788.49     32.42 o 
  -1   1   3       63.85       69.88      6.20 o 
   0   1   3      106.54      114.35      8.63 o 
   1   1   3     4608.36     4298.91     43.16 o 
   2   1   3       18.39       14.45      6.54 o 
   3   1   3     1142.93     1079.63     20.58 o 
   4   1   3      636.37      627.02     19.54 o 
   5   1   3      104.19      114.08     12.70 o 
   6   1   3       25.66        4.18     18.16 o 
  -8   2   3        0.66        4.27     20.90 o 
  -7   2   3       35.04       34.58     19.86 o 
  -6   2   3       69.12       67.86     15.67 o 
  -5   2   3      139.45      156.43     13.89 o 
  -4   2   3       17.61       19.22     10.09 o 
  -3   2   3     1038.12     1082.74     20.35 o 
  -2   2   3      147.78      171.37      9.42 o 
  -1   2   3      274.67      252.53     10.07 o 
   0   2   3     2179.32     2147.91     21.03 o 
   1   2   3     1230.04     1071.09     15.29 o 
   2   2   3      487.15      471.60     14.06 o 
   3   2   3      268.47      282.93     12.43 o 
   4   2   3      901.92      917.42     22.92 o 
   5   2   3       17.22       24.75     11.64 o 
   6   2   3        1.48      -24.12     16.08 o 
  -8   3   3       19.92       15.96     22.51 o 
  -7   3   3        4.30        7.98     20.01 o 
  -6   3   3        5.87       19.10     18.50 o 
  -5   3   3      320.37      335.70     17.23 o 
  -4   3   3      891.50      869.35     28.01 o 
  -3   3   3        9.54        7.56      6.81 o 
  -2   3   3     1644.24     1772.70     23.94 o 
  -1   3   3      464.53      420.34     12.13 o 
   0   3   3      821.41      807.67     14.43 o 
   1   3   3       79.06       86.57      6.42 o 
   2   3   3     3329.40     3239.01     33.08 o 
   3   3   3      126.96      134.53      9.84 o 
   4   3   3      190.10      167.23     12.72 o 
   5   3   3        1.28       -4.06      9.09 o 
   6   3   3       33.22       24.61     20.38 o 
   7   3   3       16.24       21.20     16.75 o 
  -7   4   3       72.84       88.67     26.43 o 
  -6   4   3       39.19       27.27     18.68 o 
  -5   4   3        0.44       -3.53     11.03 o 
  -4   4   3      222.13      224.59     14.52 o 
  -3   4   3      136.32      164.82     11.45 o 
  -2   4   3      218.66      204.53     11.02 o 
  -1   4   3      802.01      853.96     18.25 o 
   0   4   3      559.90      601.93     16.93 o 
   1   4   3     3719.18     3774.91     35.00 o 
   2   4   3      514.84      468.85     14.31 o 
   3   4   3      194.75      218.48     12.33 o 
   4   4   3        8.97        2.34      9.35 o 
   5   4   3        9.65       46.44     20.28 o 
   6   4   3       55.52       59.79     25.08 o 
   7   4   3        0.00       14.13     18.01 o 
  -7   5   3       80.84       64.92     25.67 o 
  -6   5   3      144.21      135.75     28.53 o 
  -5   5   3       11.34       -1.40     11.69 o 
  -4   5   3      270.78      292.53     23.30 o 
  -3   5   3       52.51       40.52      9.01 o 
  -2   5   3      859.07      912.97     17.62 o 
  -1   5   3     2000.78     2037.44     25.23 o 
   0   5   3     2630.40     2572.74     24.58 o 
   1   5   3     1228.14     1310.40     22.07 o 
   2   5   3     1228.35     1234.36     25.95 o 
   3   5   3       68.18       57.18      9.06 o 
   4   5   3        5.28        6.14      7.73 o 
   5   5   3        4.35      -19.94     13.29 o 
   6   5   3        1.91       23.52     22.46 o 
  -7   6   3        0.50      -30.16     20.11 o 
  -6   6   3       24.01       40.47     13.99 o 
  -5   6   3      185.74      168.32     18.59 o 
  -4   6   3      130.83      138.40     17.45 o 
  -3   6   3      598.28      580.03     54.96 o 
  -2   6   3       28.91       17.46     11.80 o 
  -1   6   3      485.41      574.51     23.02 o 
   0   6   3       39.76       42.39      5.87 o 
   1   6   3       91.99      103.01      9.25 o 
   2   6   3      442.10      433.36     15.94 o 
   3   6   3      169.82      185.79     18.07 o 
   4   6   3        3.16       -4.08      8.73 o 
   5   6   3        1.86       -1.14     16.50 o 
   6   6   3        0.45        8.25     22.65 o 
  -7   7   3       18.78       62.90     30.31 o 
  -6   7   3        0.87       13.47     13.04 o 
  -5   7   3      716.35      671.50     30.89 o 
  -4   7   3       12.83       21.07     12.50 o 
  -3   7   3      344.76      363.11     33.82 o 
  -2   7   3      784.51      849.57     30.09 o 
  -1   7   3      264.80      279.80     18.33 o 
   0   7   3      160.02      175.02     10.28 o 
   1   7   3      200.45      217.76     13.01 o 
   2   7   3      958.98      931.95     23.09 o 
   3   7   3      798.19      799.96     22.81 o 
   4   7   3      384.03      347.69     21.66 o 
   5   7   3       28.78       23.42     21.32 o 
   6   7   3        0.46       49.21     16.77 o 
  -6   8   3       64.24       82.49     17.79 o 
  -5   8   3      129.88      161.32     20.20 o 
  -4   8   3        0.21       -6.99     12.80 o 
  -3   8   3        2.64        8.71     27.93 o 
  -2   8   3       12.44       39.08     12.26 o 
  -1   8   3      653.46      676.46     47.30 o 
   0   8   3      123.38      121.98     11.64 o 
   1   8   3     1146.41     1173.62     21.77 o 
   2   8   3      174.18      182.24     13.75 o 
   3   8   3      301.75      310.06     23.85 o 
   4   8   3        0.73        1.41     16.73 o 
   5   8   3        3.08      -17.79     17.44 o 
  -6   9   3       16.09       41.29     16.01 o 
  -5   9   3       48.47       52.87     29.61 o 
  -4   9   3       27.13       18.72     13.32 o 
  -3   9   3      304.71      329.80     24.21 o 
  -2   9   3      590.81      535.63     50.40 o 
  -1   9   3      385.92      384.51     23.39 o 
   0   9   3       40.85       28.41     11.58 o 
   1   9   3      333.12      376.17     17.61 o 
   2   9   3       53.58       55.77     10.13 o 
   3   9   3      137.85       91.16     14.81 o 
   4   9   3        0.16       -8.52     17.91 o 
   5   9   3       71.53      139.48     28.09 o 
  -5  10   3        6.25        7.62     12.54 o 
  -4  10   3       26.77       35.99     17.01 o 
  -3  10   3     1151.79     1095.82     91.22 o 
  -2  10   3     1237.01     1215.88     39.19 o 
  -1  10   3     1568.24     1478.53     41.86 o 
   0  10   3     1132.54     1124.38     36.40 o 
   1  10   3       12.45        3.78      7.06 o 
   2  10   3      149.35      136.37     16.72 o 
   3  10   3       29.52       35.12     12.94 o 
   4  10   3       16.26       34.09     15.37 o 
  -5  11   3      300.64      294.54     37.08 o 
  -4  11   3      115.41      118.71     19.66 o 
  -3  11   3      476.74      427.85     28.85 o 
  -2  11   3      237.32      259.24     23.28 o 
  -1  11   3       19.69       24.12     12.94 o 
   0  11   3        2.71       14.60     11.41 o 
   1  11   3        2.66       -4.40      7.40 o 
   2  11   3       15.38       10.47     10.81 o 
   4  11   3       18.30       89.09     22.38 o 
  -4  12   3       75.78       53.57     16.72 o 
  -3  12   3      172.55      156.88     29.23 o 
  -2  12   3       96.77       77.35     31.04 o 
  -1  12   3        7.39        3.33     11.83 o 
   0  12   3        0.36        8.41     19.05 o 
   1  12   3      112.53      113.83     14.02 o 
   2  12   3        3.47       17.19     19.53 o 
  -3  13   3        9.64       34.84     21.83 o 
  -2  13   3      125.76      109.84     33.50 o 
  -1  13   3        0.13       -7.48     12.34 o 
   0  13   3        5.18       -4.10     12.23 o 
   1  13   3       31.34       31.15     11.40 o 
   2  13   3        5.85       28.51     12.17 o 
  -2 -14   4       38.08       17.07     25.42 o 
  -1 -14   4        3.31       10.75     12.60 o 
   0 -14   4       10.31       16.60     10.56 o 
   1 -14   4       51.38       50.99     16.38 o 
   2 -14   4        4.66        3.12     20.38 o 
  -3 -13   4        3.83       10.87     21.34 o 
  -2 -13   4       99.70      106.13     29.65 o 
  -1 -13   4        0.12       11.61     10.64 o 
   0 -13   4       22.01       29.80     10.15 o 
   1 -13   4        0.02       13.05     13.35 o 
   2 -13   4       58.39       42.42     27.20 o 
   3 -13   4       27.06       31.77     17.00 o 
  -4 -12   4       69.73       92.89     28.26 o 
  -3 -12   4       27.12       46.59     23.32 o 
  -2 -12   4        7.97        4.00     17.79 o 
  -1 -12   4      280.39      255.60     60.27 o 
   0 -12   4        4.84       16.50      9.04 o 
   1 -12   4        2.40        1.70     13.93 o 
   2 -12   4       76.23       57.84     15.89 o 
   3 -12   4       96.07      111.06     19.87 o 
   4 -12   4       76.66       49.99     16.52 o 
  -5 -11   4        4.96       13.20     25.98 o 
  -4 -11   4      104.98       93.53     18.34 o 
  -3 -11   4       84.34       75.57     23.52 o 
  -2 -11   4       19.67       34.49     18.18 o 
  -1 -11   4       53.03       50.74     13.95 o 
   0 -11   4     1222.71     1208.51     39.38 o 
   1 -11   4      275.74      251.11     21.71 o 
   2 -11   4      120.32       83.46     16.60 o 
   3 -11   4       22.26       28.96     13.46 o 
   4 -11   4        8.10       -6.73     12.30 o 
   5 -11   4        1.61       10.83     28.27 o 
  -5 -10   4       23.46       30.99     14.36 o 
  -4 -10   4        7.30       22.54     13.17 o 
  -3 -10   4      437.77      389.66     52.98 o 
  -2 -10   4       55.54       57.48     14.52 o 
  -1 -10   4       18.70       31.66     11.83 o 
   0 -10   4        0.28        3.25      7.64 o 
   1 -10   4      910.21      881.58     32.64 o 
   2 -10   4      163.59      168.44     32.83 o 
   3 -10   4       12.95       -1.62     11.94 o 
   4 -10   4        0.11       14.14     14.26 o 
   5 -10   4       15.23       17.65     16.02 o 
  -6  -9   4        0.34      -14.02     11.55 o 
  -5  -9   4      150.87      187.56     21.86 o 
  -4  -9   4       95.87       73.89     22.90 o 
  -3  -9   4       15.07       24.80     11.98 o 
  -2  -9   4      261.71      327.14     22.43 o 
  -1  -9   4     1441.86     1434.38     30.08 o 
   0  -9   4      196.73      189.70     19.65 o 
   1  -9   4      415.05      411.05     18.14 o 
   2  -9   4      309.22      366.19     23.67 o 
   3  -9   4       37.58       37.61     13.12 o 
   4  -9   4      124.59      118.58     18.61 o 
   5  -9   4        0.16        2.58     13.05 o 
   6  -9   4        2.13        8.86     15.17 o 
  -6  -8   4       93.27       86.54     19.16 o 
  -5  -8   4       26.22       19.67     12.32 o 
  -4  -8   4      993.41      964.59     34.95 o 
  -3  -8   4      711.21      734.82     29.80 o 
  -2  -8   4       13.37       18.18      8.81 o 
  -1  -8   4     3777.30     3701.54     44.27 o 
   0  -8   4       87.07      103.95     11.67 o 
   1  -8   4      119.40      103.98     10.98 o 
   2  -8   4        0.39       -1.62     14.79 o 
   3  -8   4      137.21      151.55     18.60 o 
   4  -8   4       83.35       74.19     16.88 o 
   5  -8   4       34.13       46.91     46.37 o 
   6  -8   4      120.61      158.86     29.49 o 
  -7  -7   4        3.69       10.46     28.42 o 
  -6  -7   4        5.57        0.09     12.56 o 
  -5  -7   4      217.48      243.31     36.90 o 
  -4  -7   4        6.19        3.88     10.52 o 
  -3  -7   4        0.85       21.61     11.51 o 
  -2  -7   4      131.28      124.34     10.74 o 
  -1  -7   4        1.83       -4.33      6.61 o 
   0  -7   4      121.51      131.22     11.15 o 
   1  -7   4        7.92       10.47      5.92 o 
   2  -7   4       69.53       73.70     13.54 o 
   3  -7   4      562.41      622.36     28.72 o 
   4  -7   4        0.39       12.03     13.34 o 
   5  -7   4       32.32       34.79     14.70 o 
   6  -7   4       20.99       27.14     29.03 o 
  -7  -6   4        0.94       -3.99     13.45 o 
  -6  -6   4        0.27       14.44     11.60 o 
  -5  -6   4        5.38        4.68     18.63 o 
  -4  -6   4        6.51       -4.62     16.74 o 
  -3  -6   4      195.86      221.71     17.97 o 
  -2  -6   4        4.92        3.85      5.96 o 
  -1  -6   4      113.27      154.14     10.53 o 
   0  -6   4      455.90      470.88     15.81 o 
   1  -6   4     3337.79     3276.44     30.02 o 
   2  -6   4       25.25       21.73      7.57 o 
   3  -6   4      625.42      623.74     30.53 o 
   4  -6   4      497.31      543.24     38.42 o 
   5  -6   4       16.65       21.32     14.13 o 
   6  -6   4       92.48       87.94     37.69 o 
  -7  -5   4        0.81        2.85     13.71 o 
  -6  -5   4      170.89      139.27     19.50 o 
  -5  -5   4      326.18      335.59     23.66 o 
  -4  -5   4       73.18       72.99     20.73 o 
  -3  -5   4      103.10      133.69     14.55 o 
  -2  -5   4     1081.53     1029.70     19.07 o 
  -1  -5   4     2750.05     2711.67     38.11 o 
   0  -5   4     1161.12     1174.66     21.10 o 
   1  -5   4     1812.94     1823.39     21.18 o 
   2  -5   4     1684.02     1655.72     26.07 o 
   3  -5   4       70.93       64.05     10.31 o 
   4  -5   4      105.63      112.35     12.94 o 
   5  -5   4       23.67       22.53     22.23 o 
   6  -5   4      210.86      180.76     31.30 o 
  -7  -4   4       22.12       28.56     14.23 o 
  -6  -4   4       91.11      104.35     37.29 o 
  -5  -4   4      429.80      440.87     26.01 o 
  -4  -4   4        2.34       -4.81      9.36 o 
  -3  -4   4     1001.69      975.29     48.10 o 
  -2  -4   4     2053.70     2130.14     24.68 o 
  -1  -4   4     5266.17     4991.12     52.18 o 
   0  -4   4       35.64       47.10     12.14 o 
   1  -4   4      211.74      246.47     10.60 o 
   2  -4   4      263.91      240.14     15.91 o 
   3  -4   4      148.22      157.18     12.06 o 
   4  -4   4       37.13       29.50     10.05 o 
   5  -4   4      486.55      536.63     21.86 o 
   6  -4   4        0.10       16.85     21.99 o 
  -8  -3   4        2.37      -12.96     34.80 o 
  -7  -3   4        3.64       24.96     13.92 o 
  -6  -3   4      223.91      203.18     21.19 o 
  -5  -3   4      242.37      261.02     21.24 o 
  -4  -3   4     1458.80     1460.78     36.62 o 
  -3  -3   4     2558.60     2517.69     42.00 o 
  -2  -3   4       27.49       24.07      4.93 o 
  -1  -3   4      485.95      541.32     13.92 o 
   0  -3   4     2348.73     2436.64     25.96 o 
   1  -3   4       16.76       14.58      5.07 o 
   2  -3   4      159.99      133.25      9.49 o 
   3  -3   4        8.30        1.99      8.51 o 
   4  -3   4       85.42      114.03     12.19 o 
   5  -3   4      108.76      131.02     13.82 o 
   6  -3   4      143.99      179.21     21.12 o 
  -8  -2   4        4.94       -6.59     37.39 o 
  -7  -2   4       28.57       11.91     13.56 o 
  -6  -2   4       30.05       26.10     17.53 o 
  -5  -2   4       17.87        2.11     10.72 o 
  -4  -2   4     1880.13     1770.35     44.73 o 
  -3  -2   4     1711.17     1676.93     33.46 o 
  -2  -2   4       12.76       16.26      4.59 o 
  -1  -2   4       28.80       27.11      5.56 o 
   0  -2   4        1.84       -4.65      4.21 o 
   1  -2   4       82.36       94.79      6.92 o 
   2  -2   4      799.35      857.96     17.52 o 
   3  -2   4     1243.51     1186.26     23.08 o 
   4  -2   4      238.95      240.33     15.05 o 
   5  -2   4       15.58       16.94      9.90 o 
   6  -2   4       92.56      100.10     17.93 o 
   7  -2   4       43.31       51.34     26.16 o 
  -8  -1   4       29.72       45.11     17.37 o 
  -7  -1   4        5.10        0.81     12.52 o 
  -6  -1   4      606.60      627.14     30.87 o 
  -5  -1   4      102.54      125.71     24.21 o 
  -4  -1   4     1377.97     1399.58     34.64 o 
  -3  -1   4      210.45      237.43     15.45 o 
  -2  -1   4     1125.78     1113.21     17.38 o 
  -1  -1   4       73.85       91.03      9.36 o 
   0  -1   4     1682.90     1718.53     27.23 o 
   1  -1   4     7773.44     7780.15     65.59 o 
   2  -1   4        5.60       17.31      5.28 o 
   3  -1   4      685.37      661.92     17.53 o 
   4  -1   4     1608.74     1635.60     29.88 o 
   5  -1   4        0.47       22.48     13.83 o 
   6  -1   4        5.44        7.49     17.24 o 
   7  -1   4       52.34       50.45     26.48 o 
  -8   0   4       53.08       33.00     16.98 o 
  -7   0   4        4.20       -4.73     20.20 o 
  -6   0   4        0.15      -13.68     14.86 o 
  -5   0   4      224.82      231.09     19.95 o 
  -4   0   4       15.50       20.98      6.63 o 
  -3   0   4        1.37        6.23      6.86 o 
  -2   0   4      203.04      204.58      9.96 o 
  -1   0   4     2402.51     2411.56     23.76 o 
   0   0   4     1701.98     1551.99     25.54 o 
   1   0   4      317.53      281.39     23.63 o 
   2   0   4       67.69       86.40      8.32 o 
   3   0   4      218.52      227.04     13.38 o 
   4   0   4      530.51      516.41     18.86 o 
   5   0   4      130.50      148.92     18.53 o 
   6   0   4       71.07      101.09     26.85 o 
   7   0   4       18.14       -3.21     21.96 o 
  -8   1   4        1.27       45.38     22.56 o 
  -7   1   4       73.68       69.32     17.07 o 
  -6   1   4       79.20       79.89     15.99 o 
  -5   1   4       14.65       25.02     12.61 o 
  -4   1   4       52.67       55.63      8.75 o 
  -3   1   4      280.20      287.88     14.26 o 
  -2   1   4       38.94       50.74      7.04 o 
  -1   1   4       17.54       11.18      5.49 o 
   0   1   4      255.30      222.46     12.32 o 
   1   1   4      229.28      229.49     17.26 o 
   2   1   4      852.15      868.32     15.88 o 
   3   1   4       26.65       28.36      7.62 o 
   4   1   4       87.61       86.59     10.72 o 
   5   1   4      112.64      114.73     17.51 o 
   6   1   4       27.78       32.34     21.12 o 
   7   1   4       30.63       32.39     26.21 o 
  -8   2   4        0.72      -14.40     20.06 o 
  -7   2   4       34.74       30.39     20.43 o 
  -6   2   4       74.07       27.36     14.51 o 
  -5   2   4        0.39        4.47     11.68 o 
  -4   2   4       12.33        6.59      7.96 o 
  -3   2   4     2213.36     2169.01     29.20 o 
  -2   2   4      169.25      210.35     10.34 o 
  -1   2   4     2081.31     1988.57     23.66 o 
   0   2   4    14566.55    14367.74    130.21 o 
   1   2   4     3344.15     3256.65     27.74 o 
   2   2   4      738.56      733.13     15.36 o 
   3   2   4      585.33      577.24     16.52 o 
   4   2   4       16.96       32.87     17.05 o 
   5   2   4        3.03        9.21     12.15 o 
   6   2   4        1.31       12.87     20.04 o 
   7   2   4       36.71        6.25     23.30 o 
  -8   3   4       17.15       10.62     22.63 o 
  -7   3   4        3.81      -11.14     15.86 o 
  -6   3   4       41.05       35.23     19.89 o 
  -5   3   4       22.27       25.63      9.71 o 
  -4   3   4        7.79       13.30      8.91 o 
  -3   3   4      688.40      673.35     18.40 o 
  -2   3   4      121.95      161.41     10.11 o 
  -1   3   4     2303.48     2380.33     26.71 o 
   0   3   4     1830.96     1865.23     22.83 o 
   1   3   4       20.58       21.72      4.87 o 
   2   3   4      240.25      237.26     10.58 o 
   3   3   4      243.07      264.85     12.95 o 
   4   3   4      209.26      229.77     19.62 o 
   5   3   4       29.71       11.66     17.71 o 
   6   3   4        4.80        2.52     19.27 o 
   7   3   4      121.09       77.77     31.70 o 
  -7   4   4        1.31       12.95     20.78 o 
  -6   4   4       29.49       12.55     18.55 o 
  -5   4   4       39.82       54.07     13.87 o 
  -4   4   4        2.79        5.26      9.22 o 
  -3   4   4        8.32        5.65      7.46 o 
  -2   4   4     3892.45     3845.39     38.07 o 
  -1   4   4      361.92      357.91     19.36 o 
   0   4   4     1971.09     2093.44     26.15 o 
   1   4   4      162.81      139.08      8.94 o 
   2   4   4       99.87       97.81      8.65 o 
   3   4   4      467.82      446.43     16.29 o 
   4   4   4      163.86      157.39     17.55 o 
   5   4   4       87.11      109.27     26.38 o 
   6   4   4       59.28       75.15     25.92 o 
  -7   5   4       97.19       75.35     27.74 o 
  -6   5   4       37.85       82.76     24.14 o 
  -5   5   4       84.84       99.60     36.01 o 
  -4   5   4      472.61      533.21     25.77 o 
  -3   5   4     1143.84     1176.56     24.47 o 
  -2   5   4      773.43      757.37     18.00 o 
  -1   5   4      133.99      113.86      8.94 o 
   0   5   4      115.42      131.54      9.21 o 
   1   5   4       89.63       96.75      8.61 o 
   2   5   4        0.48       -1.85      5.81 o 
   3   5   4       45.47       38.16      8.58 o 
   4   5   4       14.13        4.06     10.70 o 
   5   5   4       80.36       91.90     25.20 o 
   6   5   4        6.38        4.97     19.15 o 
  -7   6   4       85.46      102.20     31.92 o 
  -6   6   4        0.39        4.28     12.05 o 
  -5   6   4      347.59      378.34     24.74 o 
  -4   6   4      327.99      357.96     23.70 o 
  -3   6   4      679.58      677.75     27.72 o 
  -2   6   4     1610.22     1653.35     37.67 o 
  -1   6   4       17.83        7.65      6.18 o 
   0   6   4       11.32       -5.71      5.32 o 
   1   6   4      435.35      421.31     15.58 o 
   2   6   4      180.86      207.46     12.74 o 
   3   6   4      279.59      297.37     20.17 o 
   4   6   4      124.25      146.94     26.78 o 
   5   6   4        9.08       11.46     17.99 o 
   6   6   4      250.79      324.15     43.88 o 
  -7   7   4       11.57       31.94     27.64 o 
  -6   7   4       65.42       51.78     15.34 o 
  -5   7   4        0.03       12.87     11.74 o 
  -4   7   4      118.85      151.63     18.35 o 
  -3   7   4      122.19      164.66     17.55 o 
  -2   7   4      233.86      291.98     20.91 o 
  -1   7   4      671.45      661.97     25.75 o 
   0   7   4      630.98      642.48     18.93 o 
   1   7   4       77.89       86.79      8.37 o 
   2   7   4       80.49       98.37     10.91 o 
   3   7   4      273.88      257.00     20.21 o 
   4   7   4      272.92      274.52     33.82 o 
   5   7   4        0.22      -22.72     15.14 o 
  -6   8   4       87.08       82.06     18.03 o 
  -5   8   4      144.18      140.79     19.73 o 
  -4   8   4      237.38      251.28     35.30 o 
  -3   8   4       31.80       32.10     13.04 o 
  -2   8   4      131.09      141.24     16.88 o 
  -1   8   4      217.64      226.55     18.67 o 
   0   8   4       31.15       19.12     10.67 o 
   1   8   4        9.18        5.20      6.39 o 
   2   8   4      335.55      334.70     17.23 o 
   3   8   4      247.56      235.84     19.66 o 
   4   8   4      123.03      111.54     26.56 o 
   5   8   4      304.21      290.90     40.12 o 
  -6   9   4       42.61       25.34     21.49 o 
  -5   9   4      140.44      146.43     20.78 o 
  -4   9   4      252.27      267.41     23.65 o 
  -3   9   4      314.63      322.11     35.38 o 
  -2   9   4      990.74      952.24     33.84 o 
  -1   9   4      149.61      141.95     16.96 o 
   0   9   4      232.41      243.30     19.88 o 
   1   9   4      182.94      169.82     14.90 o 
   2   9   4       17.04       22.23      8.47 o 
   3   9   4        4.69        2.57      9.73 o 
   4   9   4        1.81        8.60     18.75 o 
   5   9   4      139.44      160.11     35.18 o 
  -5  10   4      344.10      423.31     44.39 o 
  -4  10   4       50.32       23.09     21.76 o 
  -3  10   4       77.40       56.53     14.97 o 
  -2  10   4        1.30        6.61     11.06 o 
  -1  10   4      106.24      104.40     16.29 o 
   0  10   4        0.25        1.67     10.14 o 
   1  10   4        0.78        0.40     10.53 o 
   2  10   4        1.19        7.36      7.26 o 
   3  10   4       20.49       38.56     20.06 o 
   4  10   4      136.97      118.46     30.16 o 
  -5  11   4      190.84      201.36     24.86 o 
  -4  11   4      272.26      286.43     26.07 o 
  -3  11   4        0.19        6.23     12.75 o 
  -2  11   4       34.74       26.38     13.39 o 
  -1  11   4       11.70       -4.25     15.96 o 
   0  11   4        4.70       -6.74     22.41 o 
   1  11   4        5.41        8.54      8.40 o 
   2  11   4      130.77      132.23     13.49 o 
  -4  12   4       68.89       70.56     17.78 o 
  -3  12   4       11.31        0.24     12.89 o 
  -2  12   4       19.34       32.50     14.45 o 
  -1  12   4       18.18       12.76     12.91 o 
   0  12   4        4.80       11.09     11.83 o 
   1  12   4      102.16      146.98     20.46 o 
   2  12   4       45.75       31.77     18.97 o 
  -2  13   4        0.43       -7.32     13.03 o 
  -1  13   4      134.78      109.25     19.57 o 
   0  13   4       78.88       79.58     21.97 o 
   1  13   4        0.25       21.37     13.83 o 
  -2 -14   5       33.89        6.50     20.60 o 
  -1 -14   5        9.44       31.45     13.76 o 
   0 -14   5      110.11      106.63     15.61 o 
   1 -14   5       43.50       30.70     33.41 o 
  -3 -13   5      117.30      109.69     30.78 o 
  -2 -13   5        5.39       17.49     19.39 o 
  -1 -13   5       18.38       26.29     12.46 o 
   0 -13   5        1.91       -3.12      8.50 o 
   1 -13   5       44.93       41.66     15.47 o 
   2 -13   5       77.57       64.49     17.34 o 
   3 -13   5       22.92       26.99     15.92 o 
  -4 -12   5        5.20        2.64     19.57 o 
  -3 -12   5        9.09       35.06     20.65 o 
  -2 -12   5      221.26      248.41     33.20 o 
  -1 -12   5      165.04      199.91     31.30 o 
   0 -12   5       10.55        8.78      8.67 o 
   1 -12   5       90.73       97.58     17.91 o 
   2 -12   5        1.16      -10.88     18.16 o 
   3 -12   5      267.96      209.56     23.24 o 
   4 -12   5       14.48       11.66     15.73 o 
  -5 -11   5       40.52       27.18     16.79 o 
  -4 -11   5      124.85      112.57     20.24 o 
  -3 -11   5       19.35       22.14     15.96 o 
  -2 -11   5        3.86       -4.97     14.70 o 
  -1 -11   5      169.13      204.21     19.70 o 
   0 -11   5      540.25      569.96     21.71 o 
   1 -11   5      305.64      305.90     31.39 o 
   2 -11   5       17.38        9.30     11.85 o 
   3 -11   5       15.21       -2.91     13.58 o 
   4 -11   5       45.68       41.18     20.01 o 
  -5 -10   5       36.42       37.10     15.95 o 
  -4 -10   5      156.59      130.05     24.14 o 
  -3 -10   5       45.42       48.36     31.29 o 
  -2 -10   5       27.93       33.31     21.27 o 
  -1 -10   5        1.56       -4.35     17.86 o 
   0 -10   5        1.42        5.49      7.52 o 
   1 -10   5       54.72       50.16     10.54 o 
   2 -10   5       31.82       27.68     13.43 o 
   3 -10   5       10.10        3.72     11.68 o 
   4 -10   5        0.11        9.15     26.06 o 
   5 -10   5       18.04       29.30     16.41 o 
  -6  -9   5       71.79       87.99     19.79 o 
  -5  -9   5       67.05       63.48     16.16 o 
  -4  -9   5       61.22       51.49     16.52 o 
  -3  -9   5     1112.05     1106.52     53.75 o 
  -2  -9   5       83.48       96.15     30.15 o 
  -1  -9   5       22.53       10.54      9.69 o 
   0  -9   5       12.45       11.40      8.00 o 
   1  -9   5      105.93      107.19     11.71 o 
   2  -9   5       39.33       64.80     14.23 o 
   3  -9   5       55.65       48.45     14.34 o 
   4  -9   5      126.34      123.69     19.62 o 
   5  -9   5       11.67       17.47     15.23 o 
  -6  -8   5        2.96      -16.70     12.07 o 
  -5  -8   5      211.75      210.34     37.42 o 
  -4  -8   5      120.77      125.10     17.09 o 
  -3  -8   5      505.70      500.34     26.62 o 
  -2  -8   5      597.71      605.22     20.75 o 
  -1  -8   5        0.67        6.93      9.01 o 
   0  -8   5      430.98      398.04     18.30 o 
   1  -8   5        1.29        4.56      7.71 o 
   2  -8   5        0.94       15.56     11.28 o 
   3  -8   5       55.38       63.76     14.99 o 
   4  -8   5       46.34       63.54     16.08 o 
   5  -8   5        9.17        9.45     14.12 o 
   6  -8   5       49.89       63.89     25.94 o 
  -7  -7   5       19.24        7.89     44.26 o 
  -6  -7   5        0.82       -2.98     16.79 o 
  -5  -7   5      422.05      416.88     33.12 o 
  -4  -7   5       28.26       28.15     12.27 o 
  -3  -7   5      228.68      249.45     19.99 o 
  -2  -7   5      255.93      263.32     14.42 o 
  -1  -7   5     2108.96     2079.61     32.75 o 
   0  -7   5      260.91      256.93     14.48 o 
   1  -7   5       70.54       80.30      8.61 o 
   2  -7   5     1112.92     1070.89     33.23 o 
   3  -7   5       54.20       37.31     14.42 o 
   4  -7   5      187.02      175.08     20.17 o 
   5  -7   5      206.02      188.01     25.00 o 
   6  -7   5       41.01       67.64     24.80 o 
  -7  -6   5       80.55       66.96     32.99 o 
  -6  -6   5        6.07        8.08     12.28 o 
  -5  -6   5       54.37       65.27     15.15 o 
  -4  -6   5      536.40      558.94     26.82 o 
  -3  -6   5      196.36      208.97     33.75 o 
  -2  -6   5      159.83      151.15     10.99 o 
  -1  -6   5     1783.29     1786.08     28.80 o 
   0  -6   5     1231.73     1296.91     24.63 o 
   1  -6   5       19.32       22.23      7.49 o 
   2  -6   5      492.32      517.60     19.41 o 
   3  -6   5      276.33      269.84     26.76 o 
   4  -6   5        2.74       -6.96     19.18 o 
   5  -6   5        0.70        7.39     12.03 o 
   6  -6   5      145.64      109.52     28.95 o 
  -7  -5   5       55.96       47.79     17.70 o 
  -6  -5   5       37.14       30.40     13.38 o 
  -5  -5   5       36.03       31.29     13.41 o 
  -4  -5   5       37.70       50.61     13.50 o 
  -3  -5   5      435.48      424.69     22.28 o 
  -2  -5   5      101.22      124.58      9.55 o 
  -1  -5   5       29.70       21.46     10.79 o 
   0  -5   5       92.61      112.20      9.71 o 
   1  -5   5       27.42       13.66      5.81 o 
   2  -5   5       73.68       76.00      9.06 o 
   3  -5   5     1016.99     1050.58     25.50 o 
   4  -5   5       14.20        8.66      9.77 o 
   5  -5   5       32.92        8.00     20.04 o 
   6  -5   5       10.21       25.79     21.47 o 
  -7  -4   5       45.54       41.74     15.87 o 
  -6  -4   5      247.00      239.27     22.83 o 
  -5  -4   5     1203.35     1196.66     38.15 o 
  -4  -4   5       23.07       28.00     19.99 o 
  -3  -4   5       20.92       18.27      9.86 o 
  -2  -4   5      712.29      662.60     22.64 o 
  -1  -4   5        7.25        1.22      5.76 o 
   0  -4   5     2251.31     2167.61     27.72 o 
   1  -4   5     1144.50     1174.77     20.78 o 
   2  -4   5      825.43      834.80     26.46 o 
   3  -4   5      751.93      769.87     22.04 o 
   4  -4   5     1478.98     1518.45     31.31 o 
   5  -4   5        0.19        7.28     11.32 o 
   6  -4   5       16.81        8.13     20.23 o 
  -8  -3   5        0.03        4.42     16.21 o 
  -7  -3   5       17.08       -6.94     12.54 o 
  -6  -3   5      443.55      429.51     41.39 o 
  -5  -3   5      450.42      502.62     26.47 o 
  -4  -3   5      913.69      877.06     50.04 o 
  -3  -3   5       84.71       79.91     12.09 o 
  -2  -3   5      784.70      741.67     15.91 o 
  -1  -3   5      740.13      742.87     16.29 o 
   0  -3   5      438.88      444.71     12.83 o 
   1  -3   5     2828.25     2853.76     30.15 o 
   2  -3   5      805.01      781.11     26.57 o 
   3  -3   5      141.77      165.58     12.19 o 
   4  -3   5       21.77       30.83     10.01 o 
   5  -3   5      134.99      142.94     18.46 o 
   6  -3   5       23.91       54.27     16.01 o 
  -8  -2   5       51.84       23.34     17.83 o 
  -7  -2   5       41.05       21.41     14.50 o 
  -6  -2   5      133.36      115.38     18.35 o 
  -5  -2   5        4.03        0.57     14.81 o 
  -4  -2   5     1203.71     1207.30     33.57 o 
  -3  -2   5      386.98      396.86     28.37 o 
  -2  -2   5        0.37        7.45      4.66 o 
  -1  -2   5        3.74        3.85      5.01 o 
   0  -2   5      313.76      327.49     13.27 o 
   1  -2   5      102.99      111.65      7.17 o 
   2  -2   5     4225.79     4023.29     37.71 o 
   3  -2   5       20.41       53.38      8.83 o 
   4  -2   5        0.12      -11.78      7.85 o 
   5  -2   5       54.33       58.86     15.06 o 
   6  -2   5       56.62       49.19     30.98 o 
   7  -2   5        8.31       -8.45     21.59 o 
  -8  -1   5        0.16       -3.23     18.36 o 
  -7  -1   5       31.36       29.75     14.17 o 
  -6  -1   5      168.67      176.18     20.04 o 
  -5  -1   5        0.76       10.33     11.80 o 
  -4  -1   5        6.34       14.84     11.48 o 
  -3  -1   5     1050.95     1035.22     17.90 o 
  -2  -1   5      625.85      612.55     14.06 o 
  -1  -1   5     1680.45     1609.42     20.82 o 
   0  -1   5     1098.56      975.07     13.85 o 
   1  -1   5     1022.80     1036.69     24.99 o 
   2  -1   5        1.90        7.03      4.94 o 
   3  -1   5      707.64      668.97     18.09 o 
   4  -1   5      593.68      579.02     27.81 o 
   5  -1   5       57.13       66.38     14.93 o 
   6  -1   5      113.05      129.28     27.84 o 
   7  -1   5       17.78       18.11     24.33 o 
  -8   0   5       13.91       -2.79     15.56 o 
  -7   0   5       73.09      102.88     19.62 o 
  -6   0   5      103.82      104.03     22.60 o 
  -5   0   5       25.72       17.00     12.79 o 
  -4   0   5      529.82      518.33     16.29 o 
  -3   0   5      561.37      572.57     15.58 o 
  -2   0   5      595.59      667.35     15.53 o 
  -1   0   5      270.56      259.60     10.09 o 
   0   0   5     1040.16      934.48     22.41 o 
   1   0   5      302.53      279.90     14.97 o 
   2   0   5      390.07      418.79     11.36 o 
   3   0   5      988.70      965.56     20.39 o 
   4   0   5      833.12      821.92     31.31 o 
   5   0   5       19.65       30.00     19.87 o 
   6   0   5       57.88       37.03     21.69 o 
   7   0   5       36.61       23.12     25.96 o 
  -8   1   5        1.85       39.65     24.95 o 
  -7   1   5        0.54      -15.03     20.47 o 
  -6   1   5      112.60      122.77     18.50 o 
  -5   1   5      226.23      257.44     38.22 o 
  -4   1   5      231.60      263.41     13.86 o 
  -3   1   5      584.38      594.66     16.82 o 
  -2   1   5      883.49      759.93     16.92 o 
  -1   1   5      465.95      446.92     12.70 o 
   0   1   5      654.73      668.68     19.54 o 
   1   1   5     2641.89     2783.64     46.67 o 
   2   1   5     2485.30     2397.54     25.48 o 
   3   1   5       46.54       55.91      8.86 o 
   4   1   5      761.63      692.80     54.96 o 
   5   1   5       48.71       44.83     24.70 o 
   6   1   5        9.98       10.75     17.71 o 
   7   1   5        0.08        1.53     24.90 o 
  -8   2   5        5.07      -16.18     20.36 o 
  -7   2   5      107.46       86.99     24.93 o 
  -6   2   5       14.58       32.40     20.64 o 
  -5   2   5       59.97       73.45     16.09 o 
  -4   2   5       99.83      100.89     11.70 o 
  -3   2   5       36.99       41.20      8.68 o 
  -2   2   5        0.27        7.56      6.05 o 
  -1   2   5        0.90        7.89      5.23 o 
   0   2   5     4090.72     4239.12    142.06 o 
   1   2   5       25.79       17.94      4.58 o 
   2   2   5      411.29      407.72     16.66 o 
   3   2   5      216.19      263.44     19.18 o 
   4   2   5       52.45       72.37     14.67 o 
   5   2   5       29.60       37.32     13.69 o 
   6   2   5       44.65       89.80     27.64 o 
  -7   3   5       30.06      -15.34     17.32 o 
  -6   3   5       71.49       22.93     17.86 o 
  -5   3   5      128.67      156.85     19.44 o 
  -4   3   5      410.39      410.56     18.67 o 
  -3   3   5       48.43       52.80      9.42 o 
  -2   3   5      612.15      603.23     17.15 o 
  -1   3   5      541.72      554.54     16.63 o 
   0   3   5      268.75      257.21     16.68 o 
   1   3   5       25.36       23.97      6.10 o 
   2   3   5      143.25      188.56     20.84 o 
   3   3   5      499.87      504.49     24.23 o 
   4   3   5       39.89       31.99     12.78 o 
   5   3   5      421.27      444.34     41.33 o 
   6   3   5      395.50      392.34     43.41 o 
  -7   4   5       60.08       47.90     23.89 o 
  -6   4   5        0.06      -12.18     16.08 o 
  -5   4   5      145.83      144.49     23.47 o 
  -4   4   5     1192.46     1121.60     26.80 o 
  -3   4   5        8.97       12.93      8.35 o 
  -2   4   5      235.77      232.99     12.67 o 
  -1   4   5       43.58       49.85      7.50 o 
   0   4   5     1122.53     1031.32     31.06 o 
   1   4   5       55.92       53.05      5.98 o 
   2   4   5        5.76       11.11      5.94 o 
   3   4   5      432.29      452.75     23.44 o 
   4   4   5        1.46        3.33     13.86 o 
   5   4   5      175.61      129.63     28.02 o 
   6   4   5       10.60       18.31     20.23 o 
  -7   5   5       59.56      104.38     29.05 o 
  -6   5   5      104.95       64.55     23.35 o 
  -5   5   5       37.58       28.83     15.12 o 
  -4   5   5      492.54      504.57     25.03 o 
  -3   5   5      356.50      389.24     19.62 o 
  -2   5   5       13.96        8.54      8.26 o 
  -1   5   5      183.69      219.22     11.85 o 
   0   5   5       88.36      110.23      9.30 o 
   1   5   5       73.39       79.99      7.07 o 
   2   5   5       43.98       47.23      8.23 o 
   3   5   5       89.78       72.76     28.04 o 
   4   5   5      104.90      114.03     16.55 o 
   5   5   5        1.81       22.04     18.75 o 
   6   5   5       42.27       25.35     24.06 o 
  -7   6   5        0.00       12.03     20.50 o 
  -6   6   5      205.13      170.02     33.01 o 
  -5   6   5       38.68       48.53     13.97 o 
  -4   6   5        5.98        0.40     16.61 o 
  -3   6   5       19.06       21.11     27.32 o 
  -2   6   5      348.30      383.86     22.03 o 
  -1   6   5      853.98      809.06     20.45 o 
   0   6   5      533.33      549.73     17.61 o 
   1   6   5      752.88      746.73     16.21 o 
   2   6   5     1146.24     1108.64     33.32 o 
   3   6   5       95.99       99.08     15.39 o 
   4   6   5      329.83      350.74     24.77 o 
   5   6   5       13.29       35.43     21.22 o 
   6   6   5        3.69      -19.96     21.69 o 
  -7   7   5       16.17       36.86     23.59 o 
  -6   7   5       63.23       48.22     14.77 o 
  -5   7   5       67.26       75.01     20.68 o 
  -4   7   5       27.69       27.81     12.97 o 
  -3   7   5       71.01       53.01     14.26 o 
  -2   7   5        3.40        6.78     10.90 o 
  -1   7   5     1062.82     1076.97     31.60 o 
   0   7   5      113.16      128.47     11.42 o 
   1   7   5      118.52      121.28      9.48 o 
   2   7   5      189.13      219.35     26.48 o 
   3   7   5        6.51       13.10      9.92 o 
   4   7   5      420.30      381.27     39.87 o 
   5   7   5       44.30       68.06     26.16 o 
  -6   8   5        0.11       -4.00     12.15 o 
  -5   8   5       12.52        7.47     12.67 o 
  -4   8   5      738.64      683.45     31.29 o 
  -3   8   5       21.31       23.79     12.61 o 
  -2   8   5       57.57       67.94     14.26 o 
  -1   8   5      156.85      182.90     31.39 o 
   0   8   5       23.07       45.39     12.25 o 
   1   8   5      212.07      213.92     25.70 o 
   2   8   5      118.75      113.60     15.63 o 
   3   8   5       50.55       43.11     13.03 o 
   4   8   5        4.54       20.31     19.69 o 
   5   8   5       95.31       85.53     29.32 o 
  -6   9   5       16.38       -4.41     13.57 o 
  -5   9   5        0.62        4.47     11.92 o 
  -4   9   5      184.92      160.07     37.12 o 
  -3   9   5       52.30       63.22     24.75 o 
  -2   9   5     1155.61     1101.59     37.22 o 
  -1   9   5       32.12       54.08     31.52 o 
   0   9   5      430.70      425.39     24.03 o 
   1   9   5      127.23       97.98     11.62 o 
   2   9   5      119.50      115.92     16.36 o 
   3   9   5      132.96      118.09     35.32 o 
   4   9   5       13.95       -6.60     18.50 o 
  -5  10   5        0.46       17.06     14.25 o 
  -4  10   5       18.01       34.77     21.78 o 
  -3  10   5       45.13       50.53     14.98 o 
  -2  10   5        0.23        0.44     11.74 o 
  -1  10   5        6.74        0.74     10.93 o 
   0  10   5      228.45      226.43     29.73 o 
   1  10   5      258.64      263.74     16.51 o 
   2  10   5       54.99       95.88     24.19 o 
   3  10   5      247.65      200.33     31.40 o 
   4  10   5       94.68      102.87     27.79 o 
  -4  11   5        5.34       -1.30     12.97 o 
  -3  11   5       16.40       11.48     12.56 o 
  -2  11   5       21.19       -5.44     28.93 o 
  -1  11   5        0.37      -10.01     14.02 o 
   0  11   5       29.63       57.39     16.90 o 
   1  11   5      280.68      274.57     34.51 o 
   2  11   5      124.24      137.95     27.10 o 
  -3  12   5        9.53       -3.27     12.37 o 
  -2  12   5       66.47       40.08     16.00 o 
  -1  12   5       28.02       26.34     14.16 o 
   0  12   5       39.19       50.99     15.48 o 
   1  12   5       23.15        4.82     19.20 o 
   2  12   5       86.56      111.27     26.95 o 
  -2  13   5       18.19       16.49     16.16 o 
  -1  13   5       67.01       56.51     18.43 o 
   0  13   5      180.08      121.78     20.80 o 
  -2 -14   6       55.26       59.34     24.75 o 
  -1 -14   6       48.75       61.71     15.85 o 
   0 -14   6       41.94       21.52     11.37 o 
   1 -14   6        1.39       24.55     15.57 o 
  -3 -13   6      171.91      174.42     33.35 o 
  -2 -13   6       49.62       37.18     22.48 o 
  -1 -13   6      169.53      193.20     21.33 o 
   0 -13   6       31.49       37.39     11.29 o 
   1 -13   6      177.29      167.07     23.44 o 
   2 -13   6        3.00      -16.71     11.14 o 
  -4 -12   6        2.92        4.35     19.12 o 
  -3 -12   6       41.73       49.63     21.59 o 
  -2 -12   6      393.11      403.38     39.68 o 
  -1 -12   6      319.82      228.05     32.02 o 
   0 -12   6      257.45      224.40     16.86 o 
   1 -12   6      682.47      664.59     32.38 o 
   2 -12   6        1.08       -7.43     11.71 o 
   3 -12   6       85.70       74.20     18.36 o 
  -5 -11   6       15.73       11.51     23.77 o 
  -4 -11   6       60.07       51.02     17.49 o 
  -3 -11   6       28.40       37.03     15.46 o 
  -2 -11   6       20.14       39.75     19.96 o 
  -1 -11   6      295.44      292.23     22.34 o 
   0 -11   6      104.84       93.76     12.01 o 
   1 -11   6       52.82       37.84     14.14 o 
   2 -11   6       39.93       11.75     11.91 o 
   3 -11   6       95.23       92.28     18.30 o 
   4 -11   6       55.71       63.94     17.50 o 
  -5 -10   6        0.06      -20.55     18.66 o 
  -4 -10   6        0.21      -14.37      9.58 o 
  -3 -10   6       54.77       31.60     13.91 o 
  -2 -10   6      255.59      262.54     22.63 o 
  -1 -10   6       56.81       39.88     17.19 o 
   0 -10   6      140.34      154.60     13.57 o 
   1 -10   6       88.99       85.48     15.05 o 
   2 -10   6      360.22      351.95     24.72 o 
   3 -10   6       19.93       26.17     14.32 o 
   4 -10   6      110.12      106.08     19.62 o 
   5 -10   6      105.55      107.02     29.40 o 
  -6  -9   6        2.03       18.40     14.82 o 
  -5  -9   6        1.93       10.25     12.90 o 
  -4  -9   6      136.06      122.71     25.63 o 
  -3  -9   6      286.45      227.22     21.68 o 
  -2  -9   6      108.80      118.93     27.87 o 
  -1  -9   6       55.22       61.04     12.01 o 
   0  -9   6      180.62      194.25     13.82 o 
   1  -9   6      136.92      144.55     15.72 o 
   2  -9   6       50.90       70.00     14.74 o 
   3  -9   6       38.42       38.03     14.65 o 
   4  -9   6       35.22       64.39     17.61 o 
   5  -9   6        6.30       -1.56     20.41 o 
  -6  -8   6        9.23       -8.18     13.72 o 
  -5  -8   6       50.15       42.67     14.43 o 
  -4  -8   6       36.25       54.78     36.72 o 
  -3  -8   6      135.76      151.08     21.00 o 
  -2  -8   6      128.58      137.94     17.47 o 
  -1  -8   6        6.84        3.32      9.49 o 
   0  -8   6      193.17      200.73     14.71 o 
   1  -8   6       12.42       15.21      8.08 o 
   2  -8   6      195.61      202.17     42.94 o 
   3  -8   6       97.68       96.45     16.79 o 
   4  -8   6       25.03       31.38     13.82 o 
   5  -8   6       13.93       16.82     21.59 o 
  -7  -7   6      102.14       96.74     21.45 o 
  -6  -7   6        3.06       12.51     13.52 o 
  -5  -7   6       66.75       64.67     16.34 o 
  -4  -7   6        4.37       11.71     14.33 o 
  -3  -7   6        6.40       -0.95     10.20 o 
  -2  -7   6      909.57      886.99     23.20 o 
  -1  -7   6      988.33     1001.87     24.85 o 
   0  -7   6      228.58      231.26     14.81 o 
   1  -7   6      213.26      234.33     12.55 o 
   2  -7   6       92.51       96.41     27.18 o 
   3  -7   6       42.85       50.31     14.92 o 
   4  -7   6      273.00      265.50     23.39 o 
   5  -7   6       91.44       74.76     27.52 o 
   6  -7   6       15.72       40.61     25.87 o 
  -7  -6   6        2.85        8.83     15.47 o 
  -6  -6   6       12.89       19.47     19.76 o 
  -5  -6   6      168.31      143.22     35.91 o 
  -4  -6   6      349.96      358.21     24.25 o 
  -3  -6   6      104.86      113.68     16.48 o 
  -2  -6   6        6.11       24.52      9.68 o 
  -1  -6   6      487.31      504.27     18.00 o 
   0  -6   6      246.56      248.58     14.20 o 
   1  -6   6      267.95      268.21     13.03 o 
   2  -6   6       13.04       20.87      8.65 o 
   3  -6   6      618.66      682.98     22.39 o 
   4  -6   6       28.58       12.30     19.62 o 
   5  -6   6       74.76       91.75     27.25 o 
   6  -6   6       86.73       70.90     29.08 o 
  -7  -5   6      100.49       96.90     28.39 o 
  -6  -5   6       17.52       -4.39     11.91 o 
  -5  -5   6      340.64      314.40     40.23 o 
  -4  -5   6       91.75      122.35     16.62 o 
  -3  -5   6        2.97        0.34     10.07 o 
  -2  -5   6     1393.97     1369.17     35.15 o 
  -1  -5   6       31.55       24.48      7.75 o 
   0  -5   6       10.59        7.23      6.75 o 
   1  -5   6      397.88      412.89     15.08 o 
   2  -5   6      857.30      874.82     29.52 o 
   3  -5   6       76.11       80.32     11.33 o 
   4  -5   6      299.99      317.56     26.93 o 
   5  -5   6        0.08       16.45     23.02 o 
   6  -5   6       42.83       21.74     22.43 o 
  -7  -4   6        2.15      -10.56     18.80 o 
  -6  -4   6      820.56      770.54     60.38 o 
  -5  -4   6       28.76       34.09     14.00 o 
  -4  -4   6      274.44      292.29     21.96 o 
  -3  -4   6       68.12       74.60     16.07 o 
  -2  -4   6      117.92      127.71     10.17 o 
  -1  -4   6     1762.53     1813.17     31.29 o 
   0  -4   6      649.98      623.49     16.81 o 
   1  -4   6       83.88      127.45     12.94 o 
   2  -4   6       55.52       69.70      9.38 o 
   3  -4   6        7.65       11.79      8.71 o 
   4  -4   6       11.75       -6.73     11.86 o 
   5  -4   6       14.97      -17.51     11.67 o 
   6  -4   6       33.73       -3.56     23.47 o 
  -7  -3   6        0.16      -17.75     12.13 o 
  -6  -3   6      114.54      112.69     18.27 o 
  -5  -3   6      286.01      287.44     22.32 o 
  -4  -3   6        9.54       -8.84     20.62 o 
  -3  -3   6      130.60      135.19     14.72 o 
  -2  -3   6     2362.61     2485.08     30.24 o 
  -1  -3   6     3696.43     3832.10     42.57 o 
   0  -3   6     3531.60     3538.78     34.44 o 
   1  -3   6        1.45       -1.32      5.02 o 
   2  -3   6      479.82      464.08     15.50 o 
   3  -3   6       69.63       61.28      9.98 o 
   4  -3   6        2.98        4.47     12.10 o 
   5  -3   6      154.53      157.28     19.47 o 
   6  -3   6      177.55      208.28     42.18 o 
  -8  -2   6       36.91        4.81     31.63 o 
  -7  -2   6        0.07        6.97     18.87 o 
  -6  -2   6      100.21       79.59     17.12 o 
  -5  -2   6        0.10      -11.87     10.73 o 
  -4  -2   6        0.34       -3.25     10.58 o 
  -3  -2   6     1158.27     1164.63     27.43 o 
  -2  -2   6     2688.59     2622.26     30.34 o 
  -1  -2   6      566.77      600.27     14.98 o 
   0  -2   6      848.95      821.76     15.20 o 
   1  -2   6      515.54      481.24     19.99 o 
   2  -2   6     1484.44     1471.30     22.94 o 
   3  -2   6      184.15      196.40     18.71 o 
   4  -2   6       21.85       22.07     12.42 o 
   5  -2   6      222.91      261.87     23.17 o 
   6  -2   6        2.90       19.59     14.55 o 
  -8  -1   6       14.75      -12.67     46.89 o 
  -7  -1   6       43.25       67.71     17.97 o 
  -6  -1   6        0.19       13.24     13.00 o 
  -5  -1   6      106.79      123.53     17.66 o 
  -4  -1   6       74.54       93.21     15.39 o 
  -3  -1   6      127.34      155.55     14.40 o 
  -2  -1   6     4467.85     4332.41     51.19 o 
  -1  -1   6       53.28       75.58      6.92 o 
   0  -1   6      756.11      763.93     12.70 o 
   1  -1   6     1433.34     1436.07     31.90 o 
   2  -1   6       45.36       72.55      8.08 o 
   3  -1   6       49.65       53.44     13.64 o 
   4  -1   6       16.06        6.59     11.82 o 
   5  -1   6       22.68       36.58     13.82 o 
   6  -1   6        4.08       -1.09     14.16 o 
  -8   0   6       16.62      -20.06     15.82 o 
  -7   0   6      148.75      128.24     20.78 o 
  -6   0   6      321.44      361.50     26.19 o 
  -5   0   6      412.25      419.10     26.25 o 
  -4   0   6      353.25      371.54     15.87 o 
  -3   0   6       34.56       41.40      7.99 o 
  -2   0   6      875.97      881.77     18.80 o 
  -1   0   6      214.75      234.44     16.19 o 
   0   0   6     5275.08     5348.72     58.25 o 
   1   0   6      101.47      134.64     12.82 o 
   2   0   6     2008.39     1963.62     39.94 o 
   3   0   6      189.25      185.38     18.15 o 
   4   0   6        0.10       -6.53     10.56 o 
   5   0   6        2.70      -22.51     35.43 o 
   6   0   6       17.39       30.88     22.46 o 
  -8   1   6       29.71       20.18     23.07 o 
  -7   1   6       42.83       21.31     14.74 o 
  -6   1   6      101.14      115.25     18.89 o 
  -5   1   6      114.45      127.65     18.70 o 
  -4   1   6        0.87        7.31      8.11 o 
  -3   1   6      120.46      137.37     10.83 o 
  -2   1   6     2727.69     2679.52     32.05 o 
  -1   1   6     2319.74     2420.55     37.72 o 
   0   1   6     5756.51     5750.72     61.30 o 
   1   1   6     1399.51     1426.00     31.93 o 
   2   1   6     2334.73     2326.09     43.49 o 
   3   1   6       20.41       27.77     11.81 o 
   4   1   6       54.62       62.38     30.05 o 
   5   1   6      114.09       78.55     17.22 o 
   6   1   6        0.21      -17.07     17.71 o 
  -8   2   6        0.38      -30.79     20.53 o 
  -7   2   6       14.47       -2.12     18.45 o 
  -6   2   6        0.68       17.13     14.05 o 
  -5   2   6       10.49       11.13     21.17 o 
  -4   2   6       10.28       14.93      9.63 o 
  -3   2   6     1609.80     1623.00     27.97 o 
  -2   2   6      162.96      156.87     14.30 o 
  -1   2   6     1267.03     1207.44     20.49 o 
   0   2   6     1319.64     1292.37     21.00 o 
   1   2   6        5.14        7.00      8.41 o 
   2   2   6       39.06       26.52     15.47 o 
   3   2   6      113.35      130.59     15.88 o 
   4   2   6      160.81      146.36     24.04 o 
   5   2   6       15.67       23.71     14.12 o 
   6   2   6      374.27      329.93     41.55 o 
  -7   3   6        3.31       -9.29     14.87 o 
  -6   3   6      158.39      227.78     30.53 o 
  -5   3   6       32.57       32.94     11.63 o 
  -4   3   6     1209.26     1168.78     27.46 o 
  -3   3   6        2.38        0.49      7.92 o 
  -2   3   6     1705.87     1646.79     26.99 o 
  -1   3   6      652.42      621.36     21.43 o 
   0   3   6      230.64      226.95     11.28 o 
   1   3   6      184.87      186.71      9.74 o 
   2   3   6       39.49       45.69     11.78 o 
   3   3   6      144.70      184.79     24.09 o 
   4   3   6      242.02      318.75     67.62 o 
   5   3   6       49.02       52.97     21.86 o 
   6   3   6       51.90       32.98     22.83 o 
  -7   4   6        0.06      -15.47     16.26 o 
  -6   4   6        1.20       33.75     19.54 o 
  -5   4   6      221.53      186.04     20.64 o 
  -4   4   6      592.07      631.74     22.36 o 
  -3   4   6       76.29       90.45     14.48 o 
  -2   4   6        0.44       14.01      7.95 o 
  -1   4   6      317.27      323.47     13.96 o 
   0   4   6      192.66      227.85     11.51 o 
   1   4   6     1359.08     1371.26     23.40 o 
   2   4   6      234.27      251.41     19.27 o 
   3   4   6      124.53      114.39     18.47 o 
   4   4   6      418.20      416.23     25.65 o 
   5   4   6      101.29       87.90     27.15 o 
   6   4   6        0.05       27.40     22.06 o 
  -7   5   6       37.32       13.76     21.12 o 
  -6   5   6        3.45       16.58     19.44 o 
  -5   5   6        8.36       12.16     11.96 o 
  -4   5   6      659.26      669.31     28.67 o 
  -3   5   6       27.91       38.89     10.35 o 
  -2   5   6       14.88       28.08     11.35 o 
  -1   5   6      453.42      461.24     17.79 o 
   0   5   6      220.31      237.76     23.72 o 
   1   5   6       26.93       28.12     11.63 o 
   2   5   6     1140.13     1110.14     34.01 o 
   3   5   6        8.34        7.63     17.47 o 
   4   5   6       58.05       67.22     14.69 o 
   5   5   6        0.06       -8.23     17.29 o 
  -7   6   6       12.23       -1.28     20.38 o 
  -6   6   6       31.64       51.14     24.26 o 
  -5   6   6        4.38        3.75     21.47 o 
  -4   6   6       70.80       91.09     15.64 o 
  -3   6   6      160.03      190.98     18.67 o 
  -2   6   6      537.95      554.79     25.40 o 
  -1   6   6        1.60      -11.94      7.96 o 
   0   6   6        0.45        7.71      7.21 o 
   1   6   6        0.55        9.75      6.11 o 
   2   6   6      114.12       78.33     14.34 o 
   3   6   6      168.41      184.44     18.60 o 
   4   6   6        6.71        9.84     11.39 o 
   5   6   6        0.17       -5.66     17.37 o 
  -6   7   6      213.45      216.12     23.15 o 
  -5   7   6      119.75      133.50     46.49 o 
  -4   7   6       62.85       59.26     17.57 o 
  -3   7   6      432.43      431.46     25.67 o 
  -2   7   6       23.53       33.26     12.72 o 
  -1   7   6      145.42      112.59     17.85 o 
   0   7   6      241.92      291.04     15.61 o 
   1   7   6      185.78      211.59     18.69 o 
   2   7   6       13.45        6.35      9.96 o 
   3   7   6        0.11        3.77     10.09 o 
   4   7   6      210.38      223.08     34.76 o 
   5   7   6        1.72       10.72     20.13 o 
  -6   8   6       13.40      -18.58     13.00 o 
  -5   8   6      333.43      350.15     51.10 o 
  -4   8   6      591.17      567.37     29.61 o 
  -3   8   6      131.70      127.55     21.57 o 
  -2   8   6      563.36      580.95     30.87 o 
  -1   8   6       32.24        4.36     16.76 o 
   0   8   6      244.55      270.99     20.04 o 
   1   8   6       38.99       48.18     12.63 o 
   2   8   6       36.38       30.96     20.43 o 
   3   8   6       22.48       19.18     11.95 o 
   4   8   6       84.11      111.91     28.93 o 
  -6   9   6        8.39        1.62     14.72 o 
  -5   9   6       11.81       -4.62     13.33 o 
  -4   9   6        3.07        2.49     12.29 o 
  -3   9   6       60.06       47.13     13.67 o 
  -2   9   6       45.42       37.87     13.61 o 
  -1   9   6      308.31      275.51     21.94 o 
   0   9   6      373.31      390.37     23.52 o 
   1   9   6      218.51      232.00     30.56 o 
   2   9   6      440.65      384.75     34.09 o 
   3   9   6       51.83       55.46     14.91 o 
   4   9   6       73.03       81.97     27.37 o 
  -5  10   6        0.03       10.53     13.72 o 
  -4  10   6      114.95      123.09     21.67 o 
  -3  10   6       25.83       42.70     14.64 o 
  -2  10   6       17.35       29.36     20.47 o 
  -1  10   6      431.25      445.76     27.55 o 
   0  10   6       93.42      100.82     16.02 o 
   1  10   6        1.85       15.07     17.64 o 
   2  10   6       23.44        4.84     17.76 o 
  -4  11   6       79.84       70.92     18.39 o 
  -3  11   6      133.97      123.37     21.42 o 
  -2  11   6       50.98       40.78     17.39 o 
  -1  11   6        3.58       -1.62     11.51 o 
   0  11   6       63.99       72.09     24.41 o 
   1  11   6      330.71      400.59     41.43 o 
   2  11   6       11.27       31.37     21.99 o 
  -3  12   6      153.63      117.32     20.57 o 
  -2  12   6      188.39      190.64     23.62 o 
  -1  12   6       39.89       23.99     14.72 o 
   0  12   6       72.39       88.99     26.90 o 
   1  12   6       61.64       78.76     24.28 o 
  -1 -14   7        0.80       15.85     13.70 o 
   0 -14   7       60.07       45.09     20.36 o 
  -3 -13   7       48.02       34.31     22.78 o 
  -2 -13   7      106.25      142.00     31.23 o 
  -1 -13   7      221.59      194.88     19.60 o 
   0 -13   7        0.70        8.66      8.63 o 
   1 -13   7       20.51       25.53     17.50 o 
   2 -13   7       29.00       14.42     14.92 o 
  -4 -12   7        3.51       40.64     21.81 o 
  -3 -12   7      143.74      126.91     28.04 o 
  -2 -12   7       51.32       53.21     21.81 o 
  -1 -12   7      100.39       82.83     25.27 o 
   0 -12   7      463.53      432.89     21.63 o 
   1 -12   7      188.56      177.54     21.07 o 
   2 -12   7       31.46       45.07     15.16 o 
   3 -12   7        1.86        4.45     13.56 o 
  -5 -11   7       17.34        3.75     26.41 o 
  -4 -11   7        3.33        3.41     26.04 o 
  -3 -11   7      438.14      443.61     30.42 o 
  -2 -11   7        3.20       20.01     17.54 o 
  -1 -11   7      169.21      178.24     27.82 o 
   0 -11   7      364.13      393.17     19.79 o 
   1 -11   7        2.20       -7.61     10.72 o 
   2 -11   7      109.46      104.81     41.69 o 
   3 -11   7       18.24        2.28     13.16 o 
   4 -11   7       37.09       73.42     27.60 o 
  -5 -10   7      202.17      183.00     23.89 o 
  -4 -10   7       10.34        9.56     13.27 o 
  -3 -10   7      159.28      164.70     27.29 o 
  -2 -10   7       86.20      118.45     18.51 o 
  -1 -10   7      170.52      167.25     62.58 o 
   0 -10   7        3.23        4.88      8.97 o 
   1 -10   7       45.26       22.49     12.55 o 
   2 -10   7      185.70      196.94     21.31 o 
   3 -10   7        0.62       -1.70     14.09 o 
   4 -10   7      129.93      195.36     35.72 o 
  -6  -9   7       66.64       78.32     28.72 o 
  -5  -9   7       57.55       38.38     14.51 o 
  -4  -9   7      365.73      427.69     28.95 o 
  -3  -9   7      122.20      103.06     17.30 o 
  -2  -9   7      301.52      358.35     25.30 o 
  -1  -9   7        8.39        7.42      9.84 o 
   0  -9   7      510.62      512.24     19.18 o 
   1  -9   7       20.19       43.01      9.86 o 
   2  -9   7        8.47      -11.39     11.06 o 
   3  -9   7        2.57       -7.29     19.76 o 
   4  -9   7       49.42       88.00     28.21 o 
   5  -9   7       96.92      136.27     33.35 o 
  -6  -8   7        1.21       -9.62     17.01 o 
  -5  -8   7      103.62       83.95     17.64 o 
  -4  -8   7      462.51      458.76     38.80 o 
  -3  -8   7       24.41       25.23     14.59 o 
  -2  -8   7      227.93      213.69     25.48 o 
  -1  -8   7        0.39        4.63      9.59 o 
   0  -8   7       52.05       51.43     13.63 o 
   1  -8   7       69.70       61.87     13.26 o 
   2  -8   7      285.14      295.50     28.87 o 
   3  -8   7      769.06      758.06     32.70 o 
   4  -8   7       48.64       47.31     24.21 o 
   5  -8   7      103.23       50.77     26.98 o 
  -7  -7   7       68.24       36.53     18.57 o 
  -6  -7   7      118.83      109.42     20.18 o 
  -5  -7   7        0.01       11.24     13.20 o 
  -4  -7   7      210.81      203.08     20.97 o 
  -3  -7   7       82.34      101.67     16.11 o 
  -2  -7   7        0.21      -12.32      8.21 o 
  -1  -7   7        6.72        4.86     10.65 o 
   0  -7   7       83.99      121.82     13.00 o 
   1  -7   7      487.32      438.83     14.73 o 
   2  -7   7       34.54       23.45     12.40 o 
   3  -7   7      442.96      484.78     38.17 o 
   4  -7   7      328.96      327.86     39.87 o 
   5  -7   7        7.61      -24.73     18.75 o 
  -7  -6   7       55.16       30.38     23.80 o 
  -6  -6   7      135.16      102.84     18.44 o 
  -5  -6   7      166.41      152.15     40.48 o 
  -4  -6   7      145.90      144.28     18.78 o 
  -3  -6   7       75.73       60.65     15.02 o 
  -2  -6   7      153.29      169.71     13.26 o 
  -1  -6   7       53.49       71.42     11.97 o 
   0  -6   7       12.18        8.22      8.64 o 
   1  -6   7      120.33      120.52      9.26 o 
   2  -6   7       36.47       41.26      9.87 o 
   3  -6   7      135.63      148.22     18.31 o 
   4  -6   7       69.27       94.03     28.06 o 
   5  -6   7       56.37       90.99     27.03 o 
   6  -6   7        3.75       10.30     21.84 o 
  -7  -5   7       28.82       20.96     15.60 o 
  -6  -5   7      203.74      154.76     21.10 o 
  -5  -5   7       87.51       96.99     17.61 o 
  -4  -5   7      173.35      178.91     19.15 o 
  -3  -5   7       12.16       14.08     18.63 o 
  -2  -5   7       12.88       21.02      8.36 o 
  -1  -5   7       51.28       79.67     11.16 o 
   0  -5   7        2.05       -9.68      6.95 o 
   1  -5   7      142.83      115.73     12.24 o 
   2  -5   7      829.39      936.33     31.81 o 
   3  -5   7      179.01      173.11     19.00 o 
   4  -5   7       23.38       38.78     14.05 o 
   5  -5   7       56.26       50.30     26.48 o 
   6  -5   7        1.74      -12.90     19.24 o 
  -7  -4   7        0.91       13.30     23.02 o 
  -6  -4   7        1.60      -24.73     32.31 o 
  -5  -4   7      281.36      309.03     24.45 o 
  -4  -4   7       90.70       85.36     17.64 o 
  -3  -4   7     1449.84     1422.37     37.06 o 
  -2  -4   7     1773.50     1790.17     33.30 o 
  -1  -4   7       29.77       24.35      7.38 o 
   0  -4   7     1887.00     1937.91     28.32 o 
   1  -4   7      180.01      199.40     11.58 o 
   2  -4   7       31.78       22.67     10.94 o 
   3  -4   7       26.51       21.08     13.05 o 
   4  -4   7      474.93      469.83     26.75 o 
   5  -4   7       65.35       57.72     19.92 o 
   6  -4   7        0.01        2.62     22.41 o 
  -7  -3   7       12.67       24.24     25.71 o 
  -6  -3   7      116.27      116.21     30.89 o 
  -5  -3   7      435.59      454.12     26.92 o 
  -4  -3   7      685.23      677.48     29.54 o 
  -3  -3   7       41.63       70.55     13.62 o 
  -2  -3   7      320.42      293.00     13.46 o 
  -1  -3   7      123.44      104.04      9.40 o 
   0  -3   7      193.33      219.70     11.03 o 
   1  -3   7       81.80       90.12      9.05 o 
   2  -3   7        3.24       14.25     11.44 o 
   3  -3   7      559.71      560.00     27.21 o 
   4  -3   7      154.21      175.12     19.42 o 
   5  -3   7      112.99      115.62     20.23 o 
   6  -3   7      287.02      254.92     26.68 o 
  -7  -2   7       49.36       26.80     17.91 o 
  -6  -2   7      308.16      327.94     38.82 o 
  -5  -2   7       49.78       61.40     15.42 o 
  -4  -2   7      416.95      437.72     24.85 o 
  -3  -2   7       34.87       41.60      8.21 o 
  -2  -2   7      160.55      174.89     10.81 o 
  -1  -2   7       15.63       25.19      6.44 o 
   0  -2   7      859.06      916.97     16.52 o 
   1  -2   7     2516.47     2500.40     44.40 o 
   2  -2   7       37.77       49.11     12.59 o 
   3  -2   7      107.72      124.79     16.89 o 
   4  -2   7      164.92      211.07     31.24 o 
   5  -2   7       12.90        3.45     15.18 o 
   6  -2   7       53.19       41.39     29.92 o 
  -8  -1   7       18.63        6.05     17.06 o 
  -7  -1   7       24.47       10.96     15.23 o 
  -6  -1   7      482.70      446.29     41.33 o 
  -5  -1   7       94.26       83.64     16.40 o 
  -4  -1   7     1509.80     1554.25     40.24 o 
  -3  -1   7       74.83       80.15      8.79 o 
  -2  -1   7      125.32      124.51      9.54 o 
  -1  -1   7      174.90      180.32      9.96 o 
   0  -1   7      413.17      382.88     28.09 o 
   1  -1   7     1030.93      946.33     28.64 o 
   2  -1   7      206.55      191.28     17.64 o 
   3  -1   7       32.38       33.61     12.91 o 
   4  -1   7       22.14       14.41     11.92 o 
   5  -1   7       19.62        7.79     12.88 o 
   6  -1   7       21.98       19.73     16.21 o 
  -8   0   7       46.37       26.46     20.02 o 
  -7   0   7        1.65       19.72     19.63 o 
  -6   0   7      211.22      229.89     32.21 o 
  -5   0   7        4.70       -8.81     11.91 o 
  -4   0   7      219.51      201.37     20.04 o 
  -3   0   7      786.73      762.24     27.30 o 
  -2   0   7     1089.33     1088.65     21.69 o 
  -1   0   7      167.13      180.39      9.64 o 
   0   0   7        0.23       -2.10      7.80 o 
   1   0   7       20.06       -0.26      9.42 o 
   2   0   7       17.60       18.61     11.21 o 
   3   0   7        2.00      -13.60     17.26 o 
   4   0   7        3.75       -9.10     10.75 o 
   5   0   7       10.73       -5.80     28.03 o 
   6   0   7       20.22       30.09     22.75 o 
  -7   1   7        3.45       18.30     15.02 o 
  -6   1   7       35.41       57.66     16.58 o 
  -5   1   7      155.86      147.41     28.44 o 
  -4   1   7      171.48      157.01     13.66 o 
  -3   1   7       57.40       48.18      9.54 o 
  -2   1   7      723.35      684.89     18.42 o 
  -1   1   7     1001.84      969.24     25.01 o 
   0   1   7      332.30      337.77     17.71 o 
   1   1   7       14.22       28.14     10.00 o 
   2   1   7        1.20       -7.57      9.82 o 
   3   1   7       46.70       45.19     13.11 o 
   4   1   7      416.38      425.42     34.35 o 
   5   1   7      108.90      107.16     19.02 o 
   6   1   7       76.44       43.85     26.09 o 
  -7   2   7       54.93       50.89     22.93 o 
  -6   2   7      115.48      131.59     20.03 o 
  -5   2   7       38.62        7.54     14.29 o 
  -4   2   7     2011.28     1976.76     34.26 o 
  -3   2   7     1001.84     1016.22     24.29 o 
  -2   2   7     2532.29     2645.08     34.45 o 
  -1   2   7      157.46      174.97     12.42 o 
   0   2   7      122.97      166.78     22.07 o 
   1   2   7      214.46      207.50     16.69 o 
   2   2   7       55.17       48.66     12.59 o 
   3   2   7       39.44       28.43     11.93 o 
   4   2   7       72.28       69.31     15.25 o 
   5   2   7      128.62      146.65     21.01 o 
   6   2   7      127.10      132.42     32.68 o 
  -7   3   7       40.81       41.75     20.01 o 
  -6   3   7      149.88      163.45     29.03 o 
  -5   3   7      134.77      155.40     30.30 o 
  -4   3   7        4.93        9.72     11.42 o 
  -3   3   7       37.59       31.93     10.21 o 
  -2   3   7      120.93      132.36     19.12 o 
  -1   3   7      212.23      237.34     12.30 o 
   0   3   7      420.65      428.38     13.91 o 
   1   3   7       25.60       46.86     11.64 o 
   2   3   7     1285.57     1291.57     37.01 o 
   3   3   7      292.30      294.97     22.49 o 
   4   3   7      112.45      104.47     17.46 o 
   5   3   7       79.50       76.84     17.84 o 
   6   3   7       13.32       21.62     23.82 o 
  -7   4   7        0.79       24.28     21.25 o 
  -6   4   7      163.30      132.42     27.87 o 
  -5   4   7       78.52      104.25     15.56 o 
  -4   4   7      121.77      123.15     14.06 o 
  -3   4   7      354.37      389.32     18.54 o 
  -2   4   7      109.39      117.49     11.73 o 
  -1   4   7       37.64       56.86      9.37 o 
   0   4   7     3774.31     3838.74     49.50 o 
   1   4   7      601.04      664.70     44.74 o 
   2   4   7      202.04      222.92     19.28 o 
   3   4   7        4.83       -0.96     10.13 o 
   4   4   7      264.01      306.85     24.21 o 
   5   4   7       10.18       21.25     21.86 o 
  -7   5   7       12.86       42.79     22.21 o 
  -6   5   7        0.29       -3.29     17.49 o 
  -5   5   7      146.19      162.47     18.59 o 
  -4   5   7      682.61      695.53     29.22 o 
  -3   5   7       84.10       77.73     13.14 o 
  -2   5   7       88.16      104.09     11.73 o 
  -1   5   7     1446.49     1535.38     56.98 o 
   0   5   7      165.25      162.65     11.95 o 
   1   5   7      796.85      788.83     29.36 o 
   2   5   7      528.40      540.98     45.67 o 
   3   5   7        3.11       -2.12      9.45 o 
   4   5   7       89.50       69.43     16.30 o 
   5   5   7       45.89       44.47     24.83 o 
  -7   6   7       72.36       76.83     27.47 o 
  -6   6   7       24.81       24.58     22.43 o 
  -5   6   7        7.85       -6.28     15.71 o 
  -4   6   7       34.52       37.40     13.08 o 
  -3   6   7      210.86      253.84     20.92 o 
  -2   6   7        5.79        3.36     10.61 o 
  -1   6   7       56.81       54.04     10.20 o 
   0   6   7        5.21        7.46     14.43 o 
   1   6   7        6.13       -2.62     14.40 o 
   2   6   7      942.79      902.63     33.21 o 
   3   6   7      209.76      245.42     21.50 o 
   4   6   7      664.12      641.73     32.33 o 
   5   6   7      162.44      141.85     34.12 o 
  -6   7   7      325.35      314.19     40.29 o 
  -5   7   7        8.81       23.03     13.10 o 
  -4   7   7       68.43       76.10     15.78 o 
  -3   7   7       71.16       62.00     14.31 o 
  -2   7   7       21.27       26.54     12.59 o 
  -1   7   7       82.85       89.43     14.65 o 
   0   7   7        2.04        5.36     21.18 o 
   1   7   7      116.63      119.29     16.19 o 
   2   7   7       60.81       58.93     13.85 o 
   3   7   7      313.89      325.48     30.62 o 
   4   7   7        0.00       19.39     19.71 o 
  -6   8   7       38.77       57.03     16.82 o 
  -5   8   7       35.61       66.30     16.73 o 
  -4   8   7       41.64       44.75     14.53 o 
  -3   8   7       40.86       49.14     14.29 o 
  -2   8   7        1.54       21.12     11.80 o 
  -1   8   7       43.42       74.39     16.18 o 
   0   8   7      626.83      584.78     41.41 o 
   1   8   7       21.25       15.36     10.87 o 
   2   8   7      323.94      333.96     24.37 o 
   3   8   7       48.69       39.61     14.36 o 
   4   8   7       10.86       22.70     21.86 o 
  -5   9   7        8.75       29.57     21.33 o 
  -4   9   7       44.12       57.21     16.02 o 
  -3   9   7       79.36       71.28     16.31 o 
  -2   9   7      270.69      254.39     49.03 o 
  -1   9   7        1.89      -14.63      9.75 o 
   0   9   7      661.44      699.24     47.19 o 
   1   9   7      463.45      496.32     42.22 o 
   2   9   7      131.54      115.19     17.36 o 
   3   9   7      154.22      153.79     26.74 o 
  -5  10   7       55.68       65.02     18.22 o 
  -4  10   7        9.67       19.11     14.77 o 
  -3  10   7       10.48        4.40     11.84 o 
  -2  10   7       37.47       45.62     14.70 o 
  -1  10   7      153.33      133.92     28.53 o 
   0  10   7       31.44        6.74     19.32 o 
   1  10   7        6.90        7.76     17.00 o 
   2  10   7       22.42       40.59     17.22 o 
   3  10   7        1.33        8.57     16.65 o 
  -4  11   7       48.79       19.72     14.82 o 
  -3  11   7        2.73       30.34     13.97 o 
  -2  11   7       78.32       56.29     16.37 o 
  -1  11   7        2.79       -3.58     17.69 o 
   0  11   7       13.92       19.39     19.52 o 
   1  11   7        1.89        0.96     18.33 o 
   2  11   7       19.18       50.84     19.52 o 
  -2  12   7       12.46      -12.57     13.43 o 
  -1  12   7      185.92      198.35     35.77 o 
   0  12   7       86.43       64.90     26.56 o 
  -3 -13   8        2.85        3.93     18.68 o 
  -2 -13   8      288.91      265.53     38.47 o 
  -1 -13   8       37.90       84.57     16.69 o 
   0 -13   8        0.23        4.71      9.29 o 
   1 -13   8       10.59       14.88     13.38 o 
  -4 -12   8        1.58       46.00     21.94 o 
  -3 -12   8       10.56       12.72     17.66 o 
  -2 -12   8       20.18       40.91     20.73 o 
  -1 -12   8        0.57       14.06     17.66 o 
   0 -12   8        8.62        6.07      9.46 o 
   1 -12   8       66.85       56.80     15.68 o 
   2 -12   8        2.98        8.23     13.71 o 
   3 -12   8       23.44       -5.09     25.35 o 
  -5 -11   8      111.05       66.30     19.80 o 
  -4 -11   8        3.49       -1.94     13.27 o 
  -3 -11   8       71.70       83.48     22.80 o 
  -2 -11   8       28.06       31.84     19.99 o 
  -1 -11   8        3.81       26.29     18.13 o 
   0 -11   8      241.72      268.80     25.87 o 
   1 -11   8       13.69       25.19     13.47 o 
   2 -11   8      154.48      163.57     20.73 o 
   3 -11   8       40.75       79.80     31.35 o 
  -5 -10   8       35.24       12.55     21.80 o 
  -4 -10   8      394.49      354.63     28.45 o 
  -3 -10   8       23.58       10.76     13.76 o 
  -2 -10   8       73.50       42.43     41.52 o 
  -1 -10   8       54.95       34.65     18.06 o 
   0 -10   8      124.80      121.90     12.74 o 
   1 -10   8       40.97       34.17     13.03 o 
   2 -10   8       12.25        6.08     12.44 o 
   3 -10   8      172.92      239.86     38.34 o 
   4 -10   8       14.47       31.23     24.58 o 
  -6  -9   8       60.79       67.82     19.60 o 
  -5  -9   8       10.22       10.41     13.80 o 
  -4  -9   8       13.42        4.29     12.39 o 
  -3  -9   8      133.26      131.76     19.22 o 
  -2  -9   8      123.03      133.56     18.63 o 
  -1  -9   8        2.88       16.97     10.37 o 
   0  -9   8      479.51      520.09     24.63 o 
   1  -9   8      140.00      148.94     17.43 o 
   2  -9   8       15.56       -7.19     10.22 o 
   3  -9   8      150.14      110.06     30.39 o 
   4  -9   8       47.20       25.87     22.18 o 
  -6  -8   8       64.96       45.01     18.94 o 
  -5  -8   8       20.71       18.18     14.18 o 
  -4  -8   8       17.58        7.02     11.09 o 
  -3  -8   8       80.21       67.78     16.11 o 
  -2  -8   8       10.85        3.71     12.45 o 
  -1  -8   8       23.02       16.61     10.39 o 
   0  -8   8      130.36      110.67     18.01 o 
   1  -8   8      105.52      100.93     15.40 o 
   2  -8   8      496.67      477.57     51.89 o 
   3  -8   8       91.22       36.19     23.35 o 
   4  -8   8      410.36      450.61     47.09 o 
   5  -8   8       25.00       17.99     24.48 o 
  -6  -7   8        3.23      -21.23     19.06 o 
  -5  -7   8        2.93       -2.52     12.64 o 
  -4  -7   8       55.89       65.24     16.07 o 
  -3  -7   8       18.50       39.17     13.96 o 
  -2  -7   8       13.32       28.27     13.41 o 
  -1  -7   8      480.64      504.69     27.41 o 
   0  -7   8        0.05       -2.62      9.44 o 
   1  -7   8     1616.71     1523.12     30.69 o 
   2  -7   8      232.95      237.28     21.37 o 
   3  -7   8       24.60       29.50     22.90 o 
   4  -7   8      108.34      182.59     34.91 o 
   5  -7   8        0.78       -1.73     20.68 o 
  -7  -6   8       55.71       64.48     19.36 o 
  -6  -6   8      151.24      144.10     21.66 o 
  -5  -6   8        0.71        0.94     12.46 o 
  -4  -6   8       39.37       47.84     14.85 o 
  -3  -6   8      301.34      280.40     22.46 o 
  -2  -6   8       47.12       28.37     10.13 o 
  -1  -6   8     1461.83     1409.32     29.52 o 
   0  -6   8      643.02      695.17     21.99 o 
   1  -6   8        0.24       -7.85      8.10 o 
   2  -6   8      757.59      750.80     31.12 o 
   3  -6   8       80.62       90.85     16.19 o 
   4  -6   8        1.14       -2.62     21.30 o 
   5  -6   8        0.14       -8.47     22.09 o 
  -7  -5   8        5.48       -6.46     14.67 o 
  -6  -5   8        0.07       13.52     13.10 o 
  -5  -5   8        4.87       -7.54     14.79 o 
  -4  -5   8        0.77        7.26     11.84 o 
  -3  -5   8        3.64       -3.59     11.17 o 
  -2  -5   8      200.51      203.49     14.28 o 
  -1  -5   8      362.54      353.73     16.67 o 
   0  -5   8      602.46      587.59     26.17 o 
   1  -5   8       92.32      100.39     15.56 o 
   2  -5   8       11.86        6.87     12.16 o 
   3  -5   8      156.21      160.78     25.46 o 
   4  -5   8       78.46       76.04     16.31 o 
   5  -5   8        3.81       -7.39     21.91 o 
  -7  -4   8        0.08       -9.06     12.75 o 
  -6  -4   8        5.80       -5.05     14.02 o 
  -5  -4   8       89.74      104.66     18.06 o 
  -4  -4   8       59.64       64.68     15.05 o 
  -3  -4   8      408.07      376.02     23.75 o 
  -2  -4   8      530.22      521.88     18.60 o 
  -1  -4   8       67.63       55.00      9.29 o 
   0  -4   8     1295.16     1299.87     24.61 o 
   1  -4   8       49.33       58.63     14.11 o 
   2  -4   8        3.52       24.11     18.40 o 
   3  -4   8       11.10       23.94     13.36 o 
   4  -4   8      305.53      354.40     25.52 o 
   5  -4   8        6.13        6.93     13.71 o 
   6  -4   8       59.69       17.42     26.19 o 
  -7  -3   8      101.61       94.48     20.43 o 
  -6  -3   8       73.74       92.99     37.72 o 
  -5  -3   8       96.62       87.94     20.96 o 
  -4  -3   8       63.58       90.14     35.60 o 
  -3  -3   8       89.74       93.96     26.41 o 
  -2  -3   8       49.60       39.02      8.57 o 
  -1  -3   8      168.91      157.59     11.21 o 
   0  -3   8        3.24        3.56      6.23 o 
   1  -3   8      593.91      593.41     25.86 o 
   2  -3   8      405.32      397.97     24.38 o 
   3  -3   8       18.95       11.25     11.67 o 
   4  -3   8      234.95      255.56     23.13 o 
   5  -3   8       60.80       68.84     17.47 o 
   6  -3   8       14.79       15.67     22.23 o 
  -7  -2   8        5.10        3.66     15.06 o 
  -6  -2   8       86.93       72.75     22.44 o 
  -5  -2   8      112.46      118.47     38.39 o 
  -4  -2   8        0.28       -8.75     15.18 o 
  -3  -2   8       31.57       44.50      8.94 o 
  -2  -2   8      457.70      445.02     16.13 o 
  -1  -2   8     2830.64     2842.14     33.74 o 
   0  -2   8      681.96      681.03     38.27 o 
   1  -2   8      146.22      181.48     17.07 o 
   2  -2   8      979.38      956.65     33.13 o 
   3  -2   8        1.91       -6.27     10.46 o 
   4  -2   8       36.83       58.01     14.62 o 
   5  -2   8      136.18      145.22     21.23 o 
   6  -2   8       14.11       -0.92     15.65 o 
  -7  -1   8       51.88       66.85     19.20 o 
  -6  -1   8       45.15       67.82     16.57 o 
  -5  -1   8       43.64       15.43     13.29 o 
  -4  -1   8      418.75      438.03     26.15 o 
  -3  -1   8      654.63      590.77     18.47 o 
  -2  -1   8      876.55      931.31     21.20 o 
  -1  -1   8      300.54      305.25     25.36 o 
   0  -1   8      753.71      863.04     54.58 o 
   1  -1   8      737.11      765.73     28.37 o 
   2  -1   8      173.19      199.95     27.37 o 
   3  -1   8        0.09        1.40     10.42 o 
   4  -1   8        2.73      -14.05     12.25 o 
   5  -1   8        1.85       15.61     13.56 o 
   6  -1   8       46.50       83.58     20.65 o 
  -7   0   8        1.01        3.18     13.54 o 
  -6   0   8        7.15       19.08     22.00 o 
  -5   0   8       29.33       25.28     29.57 o 
  -4   0   8      223.37      258.53     37.40 o 
  -3   0   8      947.46      895.33     22.41 o 
  -2   0   8      289.24      292.07     15.94 o 
  -1   0   8      612.23      688.55     16.52 o 
   0   0   8        3.36        1.32      8.64 o 
   1   0   8        3.85       -3.75      9.83 o 
   2   0   8      511.02      485.12     25.38 o 
   3   0   8      457.99      448.67     38.19 o 
   4   0   8       12.37       24.43     12.81 o 
   5   0   8      190.44      182.47     57.85 o 
   6   0   8       29.44       53.26     25.27 o 
  -7   1   8       27.67       23.14     16.07 o 
  -6   1   8      187.93      154.69     21.64 o 
  -5   1   8       44.99       27.10     26.11 o 
  -4   1   8      376.60      392.93     29.55 o 
  -3   1   8      218.87      216.41     14.67 o 
  -2   1   8       22.33       25.09      7.95 o 
  -1   1   8      229.66      242.54     11.89 o 
   0   1   8        0.29        0.92      8.78 o 
   1   1   8      125.48      164.53     38.00 o 
   2   1   8      354.87      362.79     48.46 o 
   3   1   8      301.36      347.02     24.48 o 
   4   1   8      750.78      710.77     33.19 o 
   5   1   8        5.18      -10.63     13.70 o 
   6   1   8       19.58       52.52     24.63 o 
  -7   2   8       58.09       45.65     21.57 o 
  -6   2   8       58.05       65.87     25.43 o 
  -5   2   8       76.14       77.23     34.36 o 
  -4   2   8       13.06       11.12     10.24 o 
  -3   2   8       17.00       18.55      9.79 o 
  -2   2   8      284.44      308.88     22.73 o 
  -1   2   8       15.13       17.98      9.29 o 
   0   2   8      529.31      527.38     23.64 o 
   1   2   8       44.77       44.45     12.75 o 
   2   2   8      160.50      183.58     27.63 o 
   3   2   8        0.07      -12.89      9.69 o 
   4   2   8      382.19      384.91     27.13 o 
   5   2   8      221.54      234.27     27.58 o 
  -7   3   8       82.15       72.90     24.14 o 
  -6   3   8      162.44      164.85     28.61 o 
  -5   3   8      119.22      107.54     21.52 o 
  -4   3   8      212.81      203.56     18.40 o 
  -3   3   8      157.83      188.69     14.94 o 
  -2   3   8      983.21      979.15     23.75 o 
  -1   3   8      994.55      960.90     27.03 o 
   0   3   8       54.12       55.98     13.27 o 
   1   3   8        2.39        9.92     10.40 o 
   2   3   8       97.82      144.21     44.13 o 
   3   3   8       20.70       24.86     13.30 o 
   4   3   8       10.44        0.19     11.88 o 
   5   3   8        4.05       -4.79     12.82 o 
  -7   4   8       55.35       36.17     22.46 o 
  -6   4   8       83.60       94.59     25.87 o 
  -5   4   8       66.32       52.26     13.79 o 
  -4   4   8      417.78      394.91     19.97 o 
  -3   4   8      818.78      851.12     28.78 o 
  -2   4   8      443.11      440.83     18.31 o 
  -1   4   8      237.06      269.81     14.79 o 
   0   4   8      133.56      158.29     16.77 o 
   1   4   8     1259.45     1185.02     35.81 o 
   2   4   8      128.28      159.48     18.00 o 
   3   4   8       35.90       56.12     14.20 o 
   4   4   8        1.02      -13.09     10.65 o 
   5   4   8       52.00       -1.85     19.94 o 
  -7   5   8       18.19      -13.51     18.36 o 
  -6   5   8        0.86        1.43     18.28 o 
  -5   5   8       10.90       10.03     12.33 o 
  -4   5   8      160.38      179.36     39.80 o 
  -3   5   8      203.42      229.47     15.84 o 
  -2   5   8      640.51      643.33     26.65 o 
  -1   5   8        2.24        8.84      8.37 o 
   0   5   8        5.07       -0.86     15.45 o 
   1   5   8       17.18       12.94     10.67 o 
   2   5   8      929.76      832.24     32.60 o 
   3   5   8      237.24      250.64     22.61 o 
   4   5   8       10.83       17.95     13.22 o 
   5   5   8      171.32      200.11     37.08 o 
  -6   6   8      145.67      152.75     31.42 o 
  -5   6   8      171.65      175.90     19.76 o 
  -4   6   8       52.37       52.59     17.18 o 
  -3   6   8      110.35      151.57     17.26 o 
  -2   6   8      323.22      303.61     21.78 o 
  -1   6   8        2.16      -11.39      9.71 o 
   0   6   8      697.56      735.12     29.62 o 
   1   6   8      756.49      730.94     30.93 o 
   2   6   8       52.02       42.49     13.61 o 
   3   6   8      444.11      419.17     27.18 o 
   4   6   8       55.87       41.28     15.26 o 
  -6   7   8       75.00       70.83     25.57 o 
  -5   7   8       20.58       28.90     13.77 o 
  -4   7   8      193.44      222.83     21.25 o 
  -3   7   8      135.05      133.01     17.69 o 
  -2   7   8      861.93      826.44     31.94 o 
  -1   7   8      499.44      494.19     39.60 o 
   0   7   8     1155.52     1036.19     34.94 o 
   1   7   8      311.41      356.81     23.68 o 
   2   7   8        1.23        5.89     10.55 o 
   3   7   8       48.54       38.15     14.24 o 
   4   7   8        1.91      -10.25     11.95 o 
  -5   8   8       44.41       31.74     13.23 o 
  -4   8   8       16.02       20.32     13.16 o 
  -3   8   8        5.92        7.27     16.61 o 
  -2   8   8      517.78      483.06     26.75 o 
  -1   8   8      742.14      767.60     47.66 o 
   0   8   8       92.80      100.55     24.83 o 
   1   8   8      463.78      398.71     34.17 o 
   2   8   8        2.61       18.21     11.81 o 
   3   8   8       29.69       10.13     12.60 o 
  -5   9   8       14.31      -16.04     13.36 o 
  -4   9   8       90.27      114.18     18.69 o 
  -3   9   8      143.59      177.70     21.23 o 
  -2   9   8       30.47       16.49     13.11 o 
  -1   9   8      144.98       94.50     25.62 o 
   0   9   8       16.75       28.26     19.42 o 
   1   9   8      148.80      126.61     28.11 o 
   2   9   8       16.60       17.98     12.42 o 
   3   9   8       95.40       90.74     18.33 o 
  -4  10   8      269.83      294.46     26.76 o 
  -3  10   8        0.59       13.28     13.42 o 
  -2  10   8        4.49       12.06     17.24 o 
  -1  10   8        3.98        7.24     18.58 o 
   0  10   8        2.34       -1.56     17.29 o 
   1  10   8      206.03      247.32     36.37 o 
   2  10   8       37.00       73.08     24.38 o 
  -3  11   8       49.26       37.57     17.59 o 
  -2  11   8       32.03       30.61     22.11 o 
  -1  11   8        2.89        0.37     19.12 o 
   0  11   8       67.49      107.86     29.05 o 
   1  11   8       30.56       31.82     23.40 o 
  -2 -13   9       22.88       48.77     25.94 o 
  -1 -13   9      135.68      111.39     17.31 o 
   0 -13   9       14.66       16.31     10.11 o 
   1 -13   9        0.10       14.63     13.91 o 
  -3 -12   9       46.39       45.75     20.90 o 
  -2 -12   9      109.94      128.96     29.03 o 
  -1 -12   9      142.81      123.08     28.61 o 
   0 -12   9      269.76      287.89     20.39 o 
   1 -12   9       23.13        5.16     13.52 o 
   2 -12   9       62.12       60.85     26.90 o 
  -4 -11   9        3.00       -4.84     12.98 o 
  -3 -11   9       67.53       30.50     24.74 o 
  -2 -11   9        0.10       18.95     17.74 o 
  -1 -11   9        0.62        9.36     16.70 o 
   0 -11   9       17.79       17.73      9.35 o 
   1 -11   9       50.10       43.50     14.92 o 
   2 -11   9        1.57        2.20     20.80 o 
   3 -11   9        2.11       -8.55     24.36 o 
  -5 -10   9       32.90       17.90     27.68 o 
  -4 -10   9      335.74      248.47     26.02 o 
  -3 -10   9        4.22      -23.40     23.63 o 
  -2 -10   9      445.63      444.54     33.35 o 
  -1 -10   9        9.70       14.92     17.96 o 
   0 -10   9       60.09       64.01     10.17 o 
   1 -10   9      546.23      510.25     28.00 o 
   2 -10   9        1.11        9.83     20.85 o 
   3 -10   9        5.72       22.65     26.71 o 
  -5  -9   9        0.14        2.35     12.44 o 
  -4  -9   9      198.17      199.78     23.01 o 
  -3  -9   9       92.68      128.33     38.74 o 
  -2  -9   9       78.65       78.06     17.92 o 
  -1  -9   9       48.22       76.93     12.63 o 
   0  -9   9       80.79       89.44     13.97 o 
   1  -9   9       52.90       43.20     17.64 o 
   2  -9   9      768.26      705.76     52.05 o 
   3  -9   9      222.12      181.53     36.34 o 
   4  -9   9       36.72       55.04     26.38 o 
  -6  -8   9        0.04       -3.11     14.51 o 
  -5  -8   9        1.11        0.75     12.34 o 
  -4  -8   9       24.30       23.60     14.00 o 
  -3  -8   9       30.08       31.41     14.06 o 
  -2  -8   9       20.43        3.35     12.23 o 
  -1  -8   9      367.85      402.57     22.98 o 
   0  -8   9      198.83      193.73     12.18 o 
   1  -8   9       63.66       67.30     33.68 o 
   2  -8   9       34.88       52.67     25.30 o 
   3  -8   9      240.56      313.95     42.59 o 
   4  -8   9        0.45        5.71     20.95 o 
  -6  -7   9        0.55       -2.21     13.38 o 
  -5  -7   9        0.08        8.13     13.06 o 
  -4  -7   9       22.29       42.16     15.22 o 
  -3  -7   9      253.22      262.95     22.75 o 
  -2  -7   9      182.26      160.33     19.31 o 
  -1  -7   9      731.14      667.42     23.63 o 
   0  -7   9     1358.95     1353.69     30.60 o 
   1  -7   9      304.51      296.40     22.73 o 
   2  -7   9      192.94      220.40     26.98 o 
   3  -7   9       25.83       40.66     25.92 o 
   4  -7   9        1.21       24.53     25.79 o 
   5  -7   9       27.91        5.58     24.04 o 
  -7  -6   9        1.22        0.96     14.85 o 
  -6  -6   9       12.29       30.22     15.06 o 
  -5  -6   9        1.03       16.70     12.52 o 
  -4  -6   9       71.31       75.81     19.34 o 
  -3  -6   9      302.83      337.90     24.30 o 
  -2  -6   9      295.45      278.93     17.13 o 
  -1  -6   9      312.02      341.34     17.93 o 
   0  -6   9        2.35       10.73      9.28 o 
   1  -6   9      123.74      138.34     31.18 o 
   2  -6   9       41.51       27.57     14.27 o 
   3  -6   9        8.43       18.53     12.03 o 
   4  -6   9       37.63       60.50     26.46 o 
   5  -6   9        6.85       12.53     24.09 o 
  -7  -5   9        0.56       12.09     26.40 o 
  -6  -5   9       11.51       20.21     14.42 o 
  -5  -5   9      149.28      174.25     58.28 o 
  -4  -5   9      256.27      273.28     23.07 o 
  -3  -5   9       31.56       31.45     13.52 o 
  -2  -5   9     1345.46     1386.53     29.62 o 
  -1  -5   9      846.90      877.45     28.30 o 
   0  -5   9      226.96      264.08     21.08 o 
   1  -5   9        2.69        3.69     12.46 o 
   2  -5   9      666.18      603.37     29.73 o 
   3  -5   9       84.48       82.15     15.89 o 
   4  -5   9      308.76      322.69     48.31 o 
   5  -5   9      110.27       95.58     30.76 o 
  -7  -4   9        0.89      -15.31     14.55 o 
  -6  -4   9       13.28       12.39     29.88 o 
  -5  -4   9       77.30       68.04     16.87 o 
  -4  -4   9      362.71      365.45     25.19 o 
  -3  -4   9      149.20      165.10     18.55 o 
  -2  -4   9        5.92        4.54     10.04 o 
  -1  -4   9      370.00      384.44     17.03 o 
   0  -4   9       97.37      112.21     11.11 o 
   1  -4   9      450.82      471.08     36.95 o 
   2  -4   9       10.65        6.90     14.44 o 
   3  -4   9       81.16       92.44     16.44 o 
   4  -4   9       42.28       49.50     26.94 o 
   5  -4   9        8.29      -10.02     13.61 o 
  -7  -3   9       44.81       51.56     25.53 o 
  -6  -3   9       21.44        5.88     31.97 o 
  -5  -3   9        0.61        8.82     11.88 o 
  -4  -3   9      453.53      466.12     66.05 o 
  -3  -3   9      114.53      150.29     17.59 o 
  -2  -3   9      320.03      356.19     17.02 o 
  -1  -3   9      167.68      180.32     12.36 o 
   0  -3   9       44.09       36.29     13.83 o 
   1  -3   9      596.86      573.98     27.51 o 
   2  -3   9       88.67       85.75     15.99 o 
   3  -3   9       86.53      120.98     18.07 o 
   4  -3   9       85.40       67.93     16.58 o 
   5  -3   9       48.36       69.42     17.79 o 
  -7  -2   9       31.74       27.10     24.28 o 
  -6  -2   9      256.43      250.81     29.97 o 
  -5  -2   9       16.54        7.69     21.51 o 
  -4  -2   9       22.68       28.58     14.51 o 
  -3  -2   9       87.67      100.85     11.47 o 
  -2  -2   9     1632.41     1678.45     30.76 o 
  -1  -2   9      200.28      221.57     12.76 o 
   0  -2   9     1298.55     1283.50     50.99 o 
   1  -2   9      185.43      219.99     19.83 o 
   2  -2   9      239.99      255.81     21.48 o 
   3  -2   9      331.39      390.83     25.34 o 
   4  -2   9        0.84       -3.47     14.23 o 
   5  -2   9       34.37       29.14     16.31 o 
  -7  -1   9        1.14       19.07     37.12 o 
  -6  -1   9        0.93       -0.56     13.14 o 
  -5  -1   9      242.77      238.82     22.99 o 
  -4  -1   9       18.32       33.43     14.04 o 
  -3  -1   9       17.93       23.10      8.68 o 
  -2  -1   9      122.61      162.31     15.78 o 
  -1  -1   9        8.60       14.35      7.03 o 
   0  -1   9      789.97      786.42     61.37 o 
   1  -1   9      633.54      637.21     28.91 o 
   2  -1   9       32.85       44.49     15.91 o 
   3  -1   9      913.71      838.09     34.11 o 
   4  -1   9       11.36        0.88     13.01 o 
   5  -1   9       10.00       17.08     22.94 o 
  -7   0   9        4.90        4.94     24.57 o 
  -6   0   9        2.76       16.64     20.85 o 
  -5   0   9       44.28       58.73     16.47 o 
  -4   0   9        4.93        1.86     13.35 o 
  -3   0   9      295.67      319.15     25.20 o 
  -2   0   9       22.01       23.40      8.35 o 
  -1   0   9      354.06      342.56     25.71 o 
   0   0   9       49.66       59.52     13.48 o 
   1   0   9      480.67      478.88     25.23 o 
   2   0   9     2366.97     2287.59     51.54 o 
   3   0   9        8.38       21.05     12.44 o 
   4   0   9       72.87       87.07     18.17 o 
   5   0   9       62.61       78.48     28.56 o 
  -7   1   9       15.74       35.62     28.45 o 
  -6   1   9      243.64      223.15     24.46 o 
  -5   1   9       72.55       70.83     16.29 o 
  -4   1   9      246.73      261.57     23.04 o 
  -3   1   9      622.01      626.99     22.00 o 
  -2   1   9      435.07      470.13     17.74 o 
  -1   1   9      530.19      512.78     24.49 o 
   0   1   9        1.36        9.59     11.03 o 
   1   1   9       44.92       40.32     13.27 o 
   2   1   9       43.66       39.43     13.11 o 
   3   1   9      189.19      190.41     44.73 o 
   4   1   9      467.86      437.30     28.40 o 
   5   1   9        2.80       28.50     15.50 o 
  -7   2   9       63.58       51.73     22.31 o 
  -6   2   9       20.74      -19.21     13.42 o 
  -5   2   9        0.56       -4.31     13.80 o 
  -4   2   9       18.73        3.95     10.19 o 
  -3   2   9      237.39      250.28     16.42 o 
  -2   2   9      162.54      153.81     12.80 o 
  -1   2   9      377.81      390.13     22.69 o 
   0   2   9      212.76      219.74     23.38 o 
   1   2   9       20.43       21.20     16.10 o 
   2   2   9      174.89      153.02     20.88 o 
   3   2   9       31.28       30.44     12.67 o 
   4   2   9       85.59       57.19     15.80 o 
   5   2   9        8.36       34.31     16.38 o 
  -7   3   9        6.74       13.56     19.81 o 
  -6   3   9      138.13      111.00     25.05 o 
  -5   3   9      124.20      120.47     19.11 o 
  -4   3   9        4.47        8.95     10.43 o 
  -3   3   9       37.97       38.66     11.37 o 
  -2   3   9       59.02       53.28     17.12 o 
  -1   3   9      115.06      129.25     16.44 o 
   0   3   9      113.52      118.22     15.92 o 
   1   3   9       40.23       41.01     13.15 o 
   2   3   9      339.63      391.34     25.78 o 
   3   3   9       17.26       21.13     12.70 o 
   4   3   9      233.34      259.47     25.30 o 
   5   3   9       49.88       42.90     16.63 o 
  -7   4   9       32.34       82.32     26.06 o 
  -6   4   9       21.33       10.05     19.20 o 
  -5   4   9      184.66      168.04     27.35 o 
  -4   4   9       15.02       27.41     11.01 o 
  -3   4   9        5.66       16.23     10.55 o 
  -2   4   9      277.57      299.87     16.58 o 
  -1   4   9        9.96       36.51     18.26 o 
   0   4   9      116.37      138.60     18.16 o 
   1   4   9      355.71      373.05     51.77 o 
   2   4   9        3.53       -3.24     10.41 o 
   3   4   9        0.38        8.01     11.28 o 
   4   4   9       10.39        7.27     13.07 o 
   5   4   9       21.96        5.04     24.14 o 
  -6   5   9      219.33      207.40     32.12 o 
  -5   5   9      128.09      148.66     18.34 o 
  -4   5   9        4.89       -4.39     15.76 o 
  -3   5   9      162.45      174.24     15.05 o 
  -2   5   9       36.43       22.98     12.27 o 
  -1   5   9        4.43       10.94     11.66 o 
   0   5   9      114.64      135.24     16.87 o 
   1   5   9      530.57      513.14     26.79 o 
   2   5   9      270.89      287.89     23.71 o 
   3   5   9       30.25       31.15     13.96 o 
   4   5   9        0.15       -0.30     13.04 o 
  -6   6   9        5.09       21.72     22.48 o 
  -5   6   9       92.44       90.49     16.57 o 
  -4   6   9      280.69      284.38     22.73 o 
  -3   6   9        2.43       -2.59     10.70 o 
  -2   6   9      498.44      467.49     37.72 o 
  -1   6   9      619.29      546.67     26.69 o 
   0   6   9        5.63        7.92      9.23 o 
   1   6   9      219.03      218.19     21.32 o 
   2   6   9        2.39        1.04     10.29 o 
   3   6   9        0.08       -4.50     11.57 o 
   4   6   9        2.10       -6.75     12.50 o 
  -6   7   9        0.24       -0.91     19.86 o 
  -5   7   9       11.98       13.40     13.36 o 
  -4   7   9      229.93      230.28     22.00 o 
  -3   7   9     1120.93     1135.78     37.99 o 
  -2   7   9       38.78       38.74     18.92 o 
  -1   7   9      606.40      519.56     40.74 o 
   0   7   9      300.73      316.08     25.88 o 
   1   7   9       62.10       60.95     15.23 o 
   2   7   9       34.20       22.70     12.71 o 
   3   7   9        0.29       -9.15     11.32 o 
  -5   8   9      198.51      195.55     23.36 o 
  -4   8   9        2.35       10.59     12.52 o 
  -3   8   9      494.38      532.88     29.35 o 
  -2   8   9      299.51      365.21     38.17 o 
  -1   8   9      171.64      168.98     29.15 o 
   0   8   9        8.97      -13.41     15.22 o 
   1   8   9      187.40      205.99     21.22 o 
   2   8   9       44.66       58.86     15.58 o 
   3   8   9       34.21       32.61     15.25 o 
  -4   9   9        2.42       30.91     13.82 o 
  -3   9   9       45.81       37.50     21.52 o 
  -2   9   9        2.18       28.48     19.05 o 
  -1   9   9       79.96       83.92     25.77 o 
   0   9   9        0.10       14.40     18.28 o 
   1   9   9      185.32      178.76     29.87 o 
   2   9   9        0.10       14.13     15.76 o 
  -3  10   9       18.78       50.77     22.93 o 
  -2  10   9        0.15       29.74     20.65 o 
  -1  10   9      155.25      146.47     32.04 o 
   0  10   9       20.32       31.67     23.94 o 
   1  10   9       12.61       38.79     16.73 o 
  -1  11   9      268.76      299.25     43.11 o 
  -3 -12  10        2.64      -18.01     16.63 o 
  -2 -12  10       43.88       35.82     21.94 o 
   0 -12  10        1.69       23.28     10.09 o 
   1 -12  10        1.83       -0.25     20.50 o 
  -4 -11  10       96.88       99.15     40.17 o 
  -3 -11  10       20.18        7.63     14.80 o 
  -2 -11  10      209.19      174.84     29.37 o 
  -1 -11  10      183.24      196.53     29.45 o 
   0 -11  10        1.06       -1.77      9.78 o 
   1 -11  10       11.55       24.58     21.07 o 
   2 -11  10        2.87      -28.90     20.28 o 
  -5 -10  10       18.10       -7.28     19.92 o 
  -4 -10  10       41.61       19.26     15.52 o 
  -3 -10  10       77.93       86.30     19.02 o 
  -2 -10  10        0.44      -10.95     12.20 o 
  -1 -10  10       20.46       16.28     18.11 o 
   0 -10  10      503.32      475.96     19.77 o 
   1 -10  10      421.76      461.09     44.67 o 
   2 -10  10       94.91       95.61     30.41 o 
   3 -10  10        9.50        4.94     26.26 o 
  -5  -9  10        7.89       16.58     17.87 o 
  -4  -9  10        0.39      -14.99     11.73 o 
  -3  -9  10      178.37      197.06     22.34 o 
  -2  -9  10        0.54       15.52     12.97 o 
  -1  -9  10        2.19        5.77      9.74 o 
   0  -9  10        0.56        1.15      7.34 o 
   1  -9  10      146.32      138.45     31.00 o 
   2  -9  10       61.13       55.41     28.39 o 
   3  -9  10       39.04       32.19     27.45 o 
  -6  -8  10       42.61       42.03     24.42 o 
  -5  -8  10        0.93        5.53     17.08 o 
  -4  -8  10       54.30       58.77     16.81 o 
  -3  -8  10      249.40      190.85     21.91 o 
  -2  -8  10      288.35      287.66     23.56 o 
  -1  -8  10     1383.11     1366.08     32.81 o 
   0  -8  10      217.33      226.66     69.86 o 
   1  -8  10      518.91      570.38     29.08 o 
   2  -8  10        3.46       -9.44     21.10 o 
   3  -8  10       62.01       48.35     28.26 o 
   4  -8  10       16.36       30.98     25.45 o 
  -6  -7  10        1.27       -9.39     13.55 o 
  -5  -7  10       19.02       14.92     14.11 o 
  -4  -7  10      172.60      163.60     47.36 o 
  -3  -7  10      327.97      333.32     24.96 o 
  -2  -7  10      127.79      130.45     18.06 o 
  -1  -7  10      584.33      544.41     36.83 o 
   0  -7  10       41.31       18.43     14.27 o 
   1  -7  10     1448.90     1401.75     41.69 o 
   2  -7  10       16.75       22.27     13.15 o 
   3  -7  10       48.43      -21.84     21.27 o 
   4  -7  10        5.61       10.38     22.85 o 
  -6  -6  10       15.72       18.55     15.31 o 
  -5  -6  10       46.83       14.35     25.14 o 
  -4  -6  10      390.14      402.62     27.72 o 
  -3  -6  10      903.02      875.70     34.56 o 
  -2  -6  10      195.74      233.99     21.23 o 
  -1  -6  10      190.82      192.91     15.61 o 
   0  -6  10      140.78      141.93     39.19 o 
   1  -6  10        1.23        3.93     12.68 o 
   2  -6  10      434.14      437.26     27.85 o 
   3  -6  10      115.03      129.57     18.95 o 
   4  -6  10        7.63       -2.00     19.02 o 
  -7  -5  10        0.11       -9.96     15.34 o 
  -6  -5  10       35.56       33.57     32.23 o 
  -5  -5  10      467.87      445.81     29.24 o 
  -4  -5  10       38.92       16.17     14.35 o 
  -3  -5  10      434.60      445.15     32.03 o 
  -2  -5  10      987.70      980.49     26.51 o 
  -1  -5  10      110.17       96.47     15.08 o 
   0  -5  10       95.90       77.82     17.19 o 
   1  -5  10       62.07       45.33     14.92 o 
   2  -5  10      483.53      453.36     38.13 o 
   3  -5  10      226.81      246.70     22.73 o 
   4  -5  10      184.20      225.94     24.50 o 
   5  -5  10        3.19       26.78     25.03 o 
  -7  -4  10        8.79       -7.29     15.47 o 
  -6  -4  10       87.21       70.92     18.80 o 
  -5  -4  10      313.85      325.91     26.48 o 
  -4  -4  10        0.64      -14.80     15.27 o 
  -3  -4  10       56.89       67.30     15.83 o 
  -2  -4  10       40.82       38.28     10.44 o 
  -1  -4  10      956.40      923.89     34.72 o 
   0  -4  10       41.71       36.74     17.86 o 
   1  -4  10        2.53       -3.22     12.06 o 
   2  -4  10        1.40       18.43     12.85 o 
   3  -4  10       39.21       56.41     15.46 o 
   4  -4  10       38.97       44.08     15.40 o 
   5  -4  10       78.51       97.82     21.37 o 
  -7  -3  10       11.91        0.24     19.86 o 
  -6  -3  10       40.01       67.76     17.92 o 
  -5  -3  10       10.76       54.74     15.35 o 
  -4  -3  10       99.86      111.44     21.02 o 
  -3  -3  10      231.89      232.64     20.50 o 
  -2  -3  10      167.58      168.52     13.80 o 
  -1  -3  10       60.24       75.40     16.31 o 
   0  -3  10        0.21        3.63     21.30 o 
   1  -3  10      176.08      189.74     19.99 o 
   2  -3  10        6.22       -0.13     11.51 o 
   3  -3  10        0.05       -3.28     11.43 o 
   4  -3  10       52.82       29.34     39.12 o 
   5  -3  10      203.48      198.19     29.46 o 
  -7  -2  10        2.26       18.15     16.57 o 
  -6  -2  10        2.36        4.68     13.33 o 
  -5  -2  10        1.07        7.04     12.82 o 
  -4  -2  10       25.55        9.04     19.99 o 
  -3  -2  10      462.70      483.02     19.46 o 
  -2  -2  10        5.05        0.69      8.17 o 
  -1  -2  10      325.15      394.13     25.18 o 
   0  -2  10      183.09      197.27     19.74 o 
   1  -2  10      439.96      458.81     26.05 o 
   2  -2  10       17.05       11.05     11.56 o 
   3  -2  10        0.30       -5.02     11.85 o 
   4  -2  10        3.78       13.59     13.56 o 
   5  -2  10        0.17        0.23     15.15 o 
  -7  -1  10       48.48       47.28     41.24 o 
  -6  -1  10       14.79        6.58     13.83 o 
  -5  -1  10       57.80       47.03     19.00 o 
  -4  -1  10      412.37      399.71     25.77 o 
  -3  -1  10      100.39      125.67     12.89 o 
  -2  -1  10       99.96      103.99     11.30 o 
  -1  -1  10     1278.73     1292.40     37.63 o 
   0  -1  10      267.06      280.84     21.68 o 
   1  -1  10        0.36        1.01     11.55 o 
   2  -1  10       83.35       86.96     16.27 o 
   3  -1  10      295.04      297.57     39.77 o 
   4  -1  10       76.22      138.53     21.30 o 
   5  -1  10       22.03       19.84     16.63 o 
  -7   0  10       13.90       41.25     16.35 o 
  -6   0  10      170.67      153.10     21.76 o 
  -5   0  10      191.81      190.47     21.29 o 
  -4   0  10      450.34      457.91     26.79 o 
  -3   0  10      624.66      651.56     21.56 o 
  -2   0  10        6.10       16.57     12.12 o 
  -1   0  10      217.84      301.50     24.91 o 
   0   0  10       12.51      -10.32     10.60 o 
   1   0  10       95.68      101.25     16.62 o 
   2   0  10      699.69      658.14     31.14 o 
   3   0  10       49.49       40.50     18.79 o 
   4   0  10       75.10       89.01     21.70 o 
   5   0  10       56.02       52.75     24.78 o 
  -7   1  10       34.12       36.79     17.10 o 
  -6   1  10        0.23       17.99     19.13 o 
  -5   1  10      148.33      142.03     19.75 o 
  -4   1  10        0.27      -15.94     13.29 o 
  -3   1  10      753.72      774.89     23.59 o 
  -2   1  10     1194.52     1179.71     36.50 o 
  -1   1  10      372.41      390.72     46.01 o 
   0   1  10      164.19      171.47     18.49 o 
   1   1  10        2.12      -12.60     10.22 o 
   2   1  10      131.79      114.50     17.63 o 
   3   1  10       86.29       84.73     16.87 o 
   4   1  10        0.47       30.93     14.63 o 
   5   1  10       70.39       62.62     18.92 o 
  -7   2  10      173.75      175.95     32.07 o 
  -6   2  10        2.17        6.83     14.78 o 
  -5   2  10      322.33      333.77     25.58 o 
  -4   2  10       73.81       76.56     12.66 o 
  -3   2  10        5.14      -10.08      8.79 o 
  -2   2  10      447.35      447.68     30.60 o 
  -1   2  10       16.75       -0.44     14.67 o 
   0   2  10      577.33      551.58     47.90 o 
   1   2  10       26.91       28.83     12.54 o 
   2   2  10      584.92      543.25     29.48 o 
   3   2  10      203.60      202.16     22.58 o 
   4   2  10       49.28       45.36     16.44 o 
  -7   3  10      110.86      150.97     31.05 o 
  -6   3  10       75.63       42.42     20.70 o 
  -5   3  10       13.02       36.06     15.00 o 
  -4   3  10        0.87        0.75      9.14 o 
  -3   3  10        4.39        2.30      9.46 o 
  -2   3  10      104.96      130.17     16.94 o 
  -1   3  10      804.25      785.42     30.72 o 
   0   3  10      149.62      162.21     18.67 o 
   1   3  10        4.01        2.51     11.01 o 
   2   3  10      419.79      450.10     27.92 o 
   3   3  10      224.86      199.56     47.03 o 
   4   3  10        2.19       16.89     13.82 o 
  -6   4  10        6.50       14.23     17.22 o 
  -5   4  10       74.88       61.22     21.00 o 
  -4   4  10        0.08       -1.89      9.09 o 
  -3   4  10       69.40       48.18     11.34 o 
  -2   4  10       53.55       58.36     14.38 o 
  -1   4  10        0.52       -3.15     10.20 o 
   0   4  10      809.54      787.73     31.86 o 
   1   4  10      545.00      451.31     26.19 o 
   2   4  10       10.01       13.16     12.33 o 
   3   4  10      219.14      213.98     23.61 o 
   4   4  10       86.58       99.12     23.74 o 
  -6   5  10       34.91       52.57     22.09 o 
  -5   5  10      199.41      183.30     25.22 o 
  -4   5  10       13.01       25.68     23.28 o 
  -3   5  10       70.43      100.94     23.20 o 
  -2   5  10       26.90       56.03     13.47 o 
  -1   5  10        8.92       10.66     10.57 o 
   0   5  10       56.27       39.57     12.57 o 
   1   5  10      373.80      395.85     40.01 o 
   2   5  10      183.64      158.31     29.67 o 
   3   5  10      104.15      132.71     20.89 o 
   4   5  10       19.83       13.37     22.12 o 
  -6   6  10       10.02       23.40     20.73 o 
  -5   6  10      158.10      156.89     43.63 o 
  -4   6  10       44.05       28.69     14.00 o 
  -3   6  10      291.33      293.34     34.49 o 
  -2   6  10      678.39      715.40     45.80 o 
  -1   6  10        4.54       -6.26     21.16 o 
   0   6  10        3.80       -5.32     11.14 o 
   1   6  10        2.79        6.36     10.83 o 
   2   6  10        4.65        2.27     11.45 o 
   3   6  10       76.87       33.50     25.09 o 
  -5   7  10      124.51      163.41     46.01 o 
  -4   7  10      216.86      259.30     23.68 o 
  -3   7  10       33.12       42.74     20.06 o 
  -2   7  10        5.92      -15.17     14.43 o 
  -1   7  10       40.46       73.67     23.52 o 
   0   7  10        9.25       20.70     10.75 o 
   1   7  10        0.05        0.33     10.85 o 
   2   7  10       19.06       21.22     13.34 o 
   3   7  10        9.12       -1.74     17.29 o 
  -5   8  10       12.05      -15.63     12.61 o 
  -4   8  10        3.09        8.35     18.63 o 
  -3   8  10        0.06       10.20     18.01 o 
  -2   8  10        4.30        1.01     16.08 o 
  -1   8  10       18.79       28.48     20.06 o 
   0   8  10        0.21        0.30     13.66 o 
   1   8  10       10.38       11.25     11.67 o 
   2   8  10        1.11       10.47     13.60 o 
  -4   9  10       30.21       28.21     22.26 o 
  -3   9  10       35.82       15.37     20.78 o 
  -2   9  10        0.24      -22.57     15.05 o 
  -1   9  10        0.16        0.74     18.28 o 
   1   9  10        0.04        7.88     16.16 o 
  -2  10  10       81.37       81.13     27.69 o 
  -1  10  10       58.09       91.98     31.08 o 
   0  10  10       26.99        8.52     23.10 o 
  -2 -12  11       30.88       28.61     22.51 o 
  -1 -12  11        8.54       37.73     13.09 o 
   0 -12  11        2.97      -21.69     19.29 o 
  -3 -11  11        0.41      -13.94     13.74 o 
  -2 -11  11       93.72       61.39     22.51 o 
  -1 -11  11      225.05      198.11     31.10 o 
   0 -11  11        6.88       11.12     20.92 o 
   1 -11  11       40.23       51.78     26.41 o 
   2 -11  11      128.24      110.08     34.88 o 
  -4 -10  11        1.45       -7.96     13.59 o 
  -3 -10  11        2.00       11.02     14.55 o 
  -2 -10  11        0.42      -13.58     13.15 o 
  -1 -10  11        0.21       -2.47     15.79 o 
   0 -10  11      358.15      469.86     44.34 o 
   1 -10  11        0.16      -22.58     19.91 o 
   2 -10  11        0.10        8.94     25.27 o 
  -5  -9  11       74.58       77.98     29.71 o 
  -4  -9  11       74.65       85.52     19.59 o 
  -3  -9  11      309.59      282.36     28.84 o 
  -2  -9  11      342.01      365.03     27.18 o 
  -1  -9  11      168.15      164.93     19.96 o 
   0  -9  11        1.08       25.59     22.60 o 
   1  -9  11        0.94        8.94     23.27 o 
   2  -9  11        1.76       10.25     24.53 o 
   3  -9  11        9.62        3.14     27.89 o 
  -5  -8  11        5.66       10.07     13.52 o 
  -4  -8  11       36.25        8.06     18.82 o 
  -3  -8  11      216.13      199.03     45.41 o 
  -2  -8  11      218.06      270.89     23.26 o 
  -1  -8  11      248.43      251.43     24.34 o 
   0  -8  11       53.49       52.13     16.52 o 
   1  -8  11       13.68       22.57     13.98 o 
   2  -8  11       23.25       14.38     25.37 o 
   3  -8  11        1.11       -5.71     25.79 o 
  -6  -7  11       69.33       38.73     17.33 o 
  -5  -7  11      487.22      473.99     33.17 o 
  -4  -7  11        0.62       11.35     20.36 o 
  -3  -7  11      619.70      537.20     92.31 o 
  -2  -7  11       12.33       41.01     13.98 o 
  -1  -7  11       19.51       43.54     15.63 o 
   0  -7  11      203.05      208.20     22.48 o 
   1  -7  11        1.82        6.24     12.83 o 
   2  -7  11        2.15        8.76     11.91 o 
   3  -7  11       41.03       68.04     29.84 o 
   4  -7  11        5.91      -18.73     23.32 o 
  -6  -6  11        2.34       -2.45     13.65 o 
  -5  -6  11      268.25      283.33     27.73 o 
  -4  -6  11      238.63      317.05     26.21 o 
  -3  -6  11      450.73      465.06     27.31 o 
  -2  -6  11      156.49      168.35     19.19 o 
  -1  -6  11      112.41      116.18     33.56 o 
   0  -6  11      322.62      330.25     25.35 o 
   1  -6  11       73.78       63.54     35.01 o 
   2  -6  11      208.21      274.90     75.04 o 
   3  -6  11       27.05       23.22     13.40 o 
   4  -6  11       90.24      119.50     33.23 o 
  -6  -5  11        0.06       -5.23     28.73 o 
  -5  -5  11      219.70      195.05     23.03 o 
  -4  -5  11       32.77       38.13     19.47 o 
  -3  -5  11        5.08       -7.69     11.61 o 
  -2  -5  11      182.35      202.59     19.68 o 
  -1  -5  11       21.42       20.24     23.59 o 
   0  -5  11        2.97        7.95     13.64 o 
   1  -5  11      135.86      162.63     19.90 o 
   2  -5  11       41.30       50.27     20.64 o 
   3  -5  11      116.65      111.97     19.22 o 
   4  -5  11      109.34      153.52     22.95 o 
  -6  -4  11      214.92      202.65     58.96 o 
  -5  -4  11       55.80       83.40     18.17 o 
  -4  -4  11      362.02      347.85     25.29 o 
  -3  -4  11       34.84       52.04     15.24 o 
  -2  -4  11       37.50       66.97     29.25 o 
  -1  -4  11      101.84      124.92     19.50 o 
   0  -4  11       94.47      100.26     17.97 o 
   1  -4  11        5.37       -0.58     15.30 o 
   2  -4  11       37.84       73.89     26.13 o 
   3  -4  11      642.79      656.88     62.26 o 
   4  -4  11      114.89      129.59     33.10 o 
  -7  -3  11       16.51       26.99     38.19 o 
  -6  -3  11       18.95       30.03     25.27 o 
  -5  -3  11      286.07      201.40     22.81 o 
  -4  -3  11      184.52      185.20     20.80 o 
  -3  -3  11       20.45       33.64     13.93 o 
  -2  -3  11       83.14      119.28     18.72 o 
  -1  -3  11       57.77       24.89     14.57 o 
   0  -3  11      314.92      355.22     25.11 o 
   1  -3  11      413.84      415.42     27.00 o 
   2  -3  11       38.84       47.93     14.78 o 
   3  -3  11      435.42      449.13     29.40 o 
   4  -3  11      176.88      198.30     24.46 o 
  -7  -2  11        0.16       20.22     16.01 o 
  -6  -2  11        2.44       12.43     14.49 o 
  -5  -2  11        5.55       35.40     14.84 o 
  -4  -2  11        0.02      -15.10     20.53 o 
  -3  -2  11       42.47       62.43     14.88 o 
  -2  -2  11        1.02       -3.46     12.40 o 
  -1  -2  11        0.10        4.05     12.81 o 
   0  -2  11      256.08      244.10     21.82 o 
   1  -2  11     1507.14     1315.12     42.14 o 
   2  -2  11      266.03      261.05     23.55 o 
   3  -2  11      181.35      192.77     45.00 o 
   4  -2  11      120.92      165.99     30.84 o 
  -7  -1  11        2.52      -12.56     14.98 o 
  -6  -1  11      156.97      177.23     23.12 o 
  -5  -1  11       82.20       83.33     17.55 o 
  -4  -1  11      173.95      180.41     20.17 o 
  -3  -1  11       17.42       26.40     11.87 o 
  -2  -1  11      199.07      191.51     27.79 o 
  -1  -1  11      272.01      295.89     23.35 o 
   0  -1  11      847.08      844.18     33.44 o 
   1  -1  11       29.58       58.99     34.06 o 
   2  -1  11      759.49      686.60     36.69 o 
   3  -1  11      183.27      208.22     32.84 o 
   4  -1  11       31.85       33.82     15.52 o 
  -7   0  11       24.03       16.04     22.30 o 
  -6   0  11       36.64       35.76     16.77 o 
  -5   0  11      148.55      138.51     20.11 o 
  -4   0  11      273.60      242.69     22.09 o 
  -3   0  11       14.25       13.95     13.12 o 
  -2   0  11      128.88      140.38     38.71 o 
  -1   0  11      277.71      320.43     38.54 o 
   0   0  11        1.33       -7.49     11.20 o 
   1   0  11      163.63      159.48     19.62 o 
   2   0  11        0.12       11.83     14.39 o 
   3   0  11      190.84      178.28     21.91 o 
   4   0  11       18.15       29.11     15.26 o 
  -7   1  11      112.33      117.88     22.05 o 
  -6   1  11       26.46       42.77     25.68 o 
  -5   1  11        0.69       19.94     17.39 o 
  -4   1  11      109.76      118.76     18.02 o 
  -3   1  11       74.60       76.44     16.68 o 
  -2   1  11      235.15      242.02     21.29 o 
  -1   1  11        0.62       13.86     11.95 o 
   0   1  11      111.99      144.62     18.74 o 
   1   1  11      173.84      194.88     27.10 o 
   2   1  11      160.01      132.82     19.58 o 
   3   1  11      209.24      205.77     23.32 o 
   4   1  11        6.74       10.56     13.60 o 
  -6   2  11        7.68       12.96     14.90 o 
  -5   2  11      118.92      126.31     19.86 o 
  -4   2  11        7.89       29.37     13.35 o 
  -3   2  11        1.93       10.03     14.96 o 
  -2   2  11        3.65        6.02     11.13 o 
  -1   2  11       41.51       39.57     31.89 o 
   0   2  11       53.68       70.74     15.63 o 
   1   2  11      270.24      245.07     22.64 o 
   2   2  11       16.70       10.84     12.41 o 
   3   2  11      321.77      291.25     27.58 o 
   4   2  11       47.57       52.29     20.80 o 
  -6   3  11       46.12       32.83     20.08 o 
  -5   3  11       12.41       15.70     14.14 o 
  -4   3  11       92.58       83.14     13.06 o 
  -3   3  11       17.80       21.12     11.65 o 
  -2   3  11      444.31      436.96     25.77 o 
  -1   3  11     1391.55     1299.40     91.74 o 
   0   3  11      107.27       81.87     16.13 o 
   1   3  11     1374.33     1261.57     42.15 o 
   2   3  11       93.07       84.21     17.03 o 
   3   3  11      189.72      158.30     22.18 o 
   4   3  11       68.68      106.21     26.19 o 
  -6   4  11       27.58       77.42     22.95 o 
  -5   4  11       97.77      120.39     26.21 o 
  -4   4  11      181.82      200.98     21.22 o 
  -3   4  11       47.50       46.17     14.44 o 
  -2   4  11       92.97      101.26     16.15 o 
  -1   4  11     1244.52     1201.98     39.58 o 
   0   4  11      958.06      897.87     59.02 o 
   1   4  11       67.97       72.28     15.79 o 
   2   4  11      222.45      216.97     43.65 o 
   3   4  11        2.01       -8.15     12.27 o 
  -6   5  11        9.53       -5.76     19.54 o 
  -5   5  11       12.77       57.04     21.67 o 
  -4   5  11      150.46      184.54     29.50 o 
  -3   5  11      653.82      718.51     46.52 o 
  -2   5  11       12.72       56.72     19.37 o 
  -1   5  11       83.37      107.34     17.09 o 
   0   5  11       91.76      106.76     17.10 o 
   1   5  11       32.31       37.96     14.24 o 
   2   5  11      119.46      138.39     21.27 o 
   3   5  11        3.88      -14.43     19.62 o 
  -5   6  11       57.37       78.57     17.52 o 
  -4   6  11       35.50       35.62     22.28 o 
  -3   6  11      261.29      273.73     34.24 o 
  -2   6  11      318.41      312.14     36.39 o 
  -1   6  11        4.34       16.43     11.58 o 
   0   6  11       44.22       39.12     13.26 o 
   1   6  11        0.04       -4.06     14.28 o 
   2   6  11        0.61       -4.19     12.26 o 
   3   6  11        6.97        2.38     14.18 o 
  -5   7  11        7.36        8.84     21.37 o 
  -4   7  11       15.68       34.73     20.75 o 
  -3   7  11        0.86       10.75     19.42 o 
  -2   7  11        1.21        5.14     17.99 o 
   0   7  11       11.76       25.13     12.50 o 
   1   7  11      207.76      211.31     23.41 o 
   2   7  11        7.69        1.32     13.48 o 
  -4   8  11        2.61       33.28     22.51 o 
  -3   8  11       13.30       -8.57     17.94 o 
  -2   8  11       96.43       78.41     26.21 o 
  -1   8  11       92.25      136.52     30.51 o 
   0   8  11        9.76      -12.11     13.56 o 
   1   8  11      132.35      130.61     20.35 o 
  -3   9  11        0.40        9.21     19.99 o 
  -2   9  11        1.81       31.84     22.09 o 
  -1   9  11        0.72       29.82     24.51 o 
   0   9  11       57.72       93.38     25.30 o 
  -3 -11  12       10.31       17.04     16.20 o 
  -2 -11  12      232.96      203.74     31.65 o 
   0 -11  12       81.31       95.31     28.44 o 
  -4 -10  12        0.06       -6.65     14.40 o 
  -3 -10  12        5.85       13.28     15.66 o 
  -2 -10  12       49.18       77.88     36.01 o 
   0 -10  12       17.46       33.57     22.26 o 
   1 -10  12       58.44       83.97     29.57 o 
   2 -10  12        1.82       16.40     29.62 o 
  -4  -9  12       64.82       58.32     18.08 o 
  -3  -9  12      176.38      189.55     23.04 o 
  -2  -9  12       53.33       79.01     28.68 o 
  -1  -9  12       15.12       54.00     24.88 o 
   0  -9  12       42.52       71.64     27.97 o 
   1  -9  12       40.74       73.15     28.58 o 
   2  -9  12       21.91       20.08     26.83 o 
  -5  -8  12       66.94       36.27     17.72 o 
  -4  -8  12       20.39       36.56     16.12 o 
  -3  -8  12       12.47      -16.47     14.97 o 
  -2  -8  12        0.80        5.88     23.37 o 
  -1  -8  12      117.52      127.74     20.27 o 
   0  -8  12       15.09        3.63     13.62 o 
   1  -8  12       19.72        8.07     14.03 o 
   2  -8  12       40.28       39.85     29.52 o 
   3  -8  12       67.56       19.22     32.31 o 
  -5  -7  12       57.15       46.32     39.31 o 
  -4  -7  12      125.63      117.54     20.11 o 
  -3  -7  12       28.34       18.11     17.40 o 
  -2  -7  12       25.96       17.76     23.86 o 
  -1  -7  12       19.84       36.89     16.80 o 
   0  -7  12      263.50      270.73     24.88 o 
   1  -7  12       29.91       58.82     29.39 o 
   2  -7  12        0.85        6.79     12.73 o 
   3  -7  12       33.47       63.81     31.82 o 
  -6  -6  12        8.41       20.77     47.74 o 
  -5  -6  12       38.08       67.32     24.26 o 
  -4  -6  12       42.15       24.23     22.58 o 
  -3  -6  12        0.30       -7.31     10.83 o 
  -2  -6  12       14.31       37.40     26.04 o 
  -1  -6  12      178.84      230.15     23.68 o 
   0  -6  12      199.49      175.92     22.05 o 
   1  -6  12       77.69      102.53     18.43 o 
   2  -6  12        4.74       -1.26     34.65 o 
   3  -6  12       15.04       42.68     19.87 o 
  -6  -5  12       80.47       65.89     20.88 o 
  -5  -5  12        7.21      -16.73     11.94 o 
  -4  -5  12        9.43      -17.46     11.64 o 
  -3  -5  12       27.38       45.45     13.99 o 
  -2  -5  12       62.74      102.55     30.34 o 
  -1  -5  12       28.98       17.12     15.55 o 
   0  -5  12       80.31       62.74     17.06 o 
   1  -5  12      259.71      232.54     24.77 o 
   2  -5  12       33.32       23.68     14.56 o 
   3  -5  12       90.86       83.12     34.70 o 
   4  -5  12       67.97       79.22     27.21 o 
  -6  -4  12        4.72       -3.60     18.10 o 
  -5  -4  12        4.35       20.36     26.82 o 
  -4  -4  12       91.15       98.28     17.94 o 
  -3  -4  12      289.61      258.36     41.23 o 
  -2  -4  12      301.46      349.30     43.95 o 
  -1  -4  12      258.05      234.59     25.48 o 
   0  -4  12      367.03      420.21     44.99 o 
   1  -4  12      413.59      403.19     36.62 o 
   2  -4  12       79.45       71.29     37.06 o 
   3  -4  12        5.27       12.99     26.67 o 
   4  -4  12       10.79       30.10     16.26 o 
  -6  -3  12        0.21        7.74     13.82 o 
  -5  -3  12       13.57       19.76     14.12 o 
  -4  -3  12       82.07       60.23     20.20 o 
  -3  -3  12       35.76       47.56     28.73 o 
  -2  -3  12      100.02      129.63     25.40 o 
  -1  -3  12     2735.12     2670.29    102.80 o 
   0  -3  12      683.71      653.31     31.82 o 
   1  -3  12      710.11      597.40     48.53 o 
   2  -3  12      162.58      162.01     21.46 o 
   3  -3  12        6.26       -4.78     13.32 o 
   4  -3  12        5.27        2.34     14.28 o 
  -6  -2  12       26.38       40.73     16.19 o 
  -5  -2  12      112.12       81.45     18.57 o 
  -4  -2  12        0.09       -2.80     12.15 o 
  -3  -2  12     1187.06     1205.56     67.34 o 
  -2  -2  12      625.81      585.18     30.56 o 
  -1  -2  12      534.84      498.54     65.52 o 
   0  -2  12     1977.65     1955.12     50.78 o 
   1  -2  12       64.38       55.49     15.59 o 
   2  -2  12       38.75        2.55     12.34 o 
   3  -2  12       20.07       34.07     15.06 o 
   4  -2  12        2.36       10.99     15.38 o 
  -6  -1  12        9.52       -4.99     13.95 o 
  -5  -1  12      184.65      180.20     22.12 o 
  -4  -1  12        0.89       -7.61     11.89 o 
  -3  -1  12      290.59      260.96     23.20 o 
  -2  -1  12      202.65      225.68     22.02 o 
  -1  -1  12      293.62      249.87     23.43 o 
   0  -1  12        1.42        3.66     12.41 o 
   1  -1  12        1.42        3.15     12.76 o 
   2  -1  12       39.32       29.02     21.30 o 
   3  -1  12       21.46       28.90     15.01 o 
   4  -1  12       51.48       26.05     15.58 o 
  -6   0  12      121.92      123.36     20.81 o 
  -5   0  12      195.53      208.93     22.47 o 
  -4   0  12      250.12      211.27     38.56 o 
  -3   0  12      160.84      143.55     19.03 o 
  -2   0  12      543.54      574.54     53.19 o 
  -1   0  12       13.72       13.14     19.37 o 
   0   0  12     1358.46     1323.94     42.80 o 
   1   0  12       12.71       17.63     13.38 o 
   2   0  12       66.38       63.18     15.64 o 
   3   0  12       15.03        3.55     20.32 o 
   4   0  12      115.15      115.29     21.49 o 
  -6   1  12      121.38       99.46     20.12 o 
  -5   1  12        8.14       13.35     13.76 o 
  -4   1  12      252.34      241.71     39.60 o 
  -3   1  12       48.85       33.91     16.27 o 
  -2   1  12        0.27        8.14     12.35 o 
  -1   1  12      175.09      132.13     28.11 o 
   0   1  12      252.79      220.73     22.36 o 
   1   1  12       37.44       27.77     23.06 o 
   2   1  12      505.34      466.71     31.43 o 
   3   1  12       14.37       14.10     19.62 o 
   4   1  12        1.22       -9.00     21.42 o 
  -6   2  12        4.00       18.72     14.93 o 
  -5   2  12        7.01       49.22     15.72 o 
  -4   2  12        0.45       12.53     24.28 o 
  -3   2  12      730.84      700.96     31.78 o 
  -2   2  12       41.87       45.29     14.49 o 
  -1   2  12      717.78      694.80     51.68 o 
   0   2  12      298.96      315.20     25.21 o 
   1   2  12        0.95        1.50     11.64 o 
   2   2  12      227.69      214.16     23.96 o 
   3   2  12        0.64       -2.85     14.23 o 
  -6   3  12       36.63       -3.38     19.32 o 
  -5   3  12       10.88        1.36     23.12 o 
  -4   3  12       22.44       34.75     13.94 o 
  -3   3  12      147.94      122.29     17.88 o 
  -2   3  12      636.23      687.31     43.88 o 
  -1   3  12      256.82      235.26     21.95 o 
   0   3  12      131.83      152.92     19.88 o 
   1   3  12       36.48       54.73     23.00 o 
   2   3  12       61.08       43.66     15.96 o 
   3   3  12       14.58        1.75     14.28 o 
  -6   4  12       62.51       60.82     22.28 o 
  -3   4  12      273.95      271.53     23.10 o 
  -2   4  12       26.18       40.65     13.61 o 
  -1   4  12       24.21       24.53     24.89 o 
   0   4  12       41.03       46.28     14.67 o 
   1   4  12       43.30       28.83     13.86 o 
   2   4  12       94.09      144.57     21.77 o 
   3   4  12        3.00       -0.69     14.60 o 
  -4   5  12      850.71      838.92     51.34 o 
  -2   5  12      536.43      519.15     28.42 o 
  -1   5  12       18.65       12.42     12.30 o 
   0   5  12        4.42        1.13     11.60 o 
   1   5  12       30.75       18.77     13.92 o 
   2   5  12      322.99      320.24     67.95 o 
  -4   6  12       38.26       38.00     23.32 o 
  -3   6  12      141.30      187.31     32.24 o 
  -2   6  12       91.02      112.31     25.15 o 
  -1   6  12        4.02       13.63     11.85 o 
   0   6  12        1.61       10.37     11.64 o 
   1   6  12       61.76       30.69     14.45 o 
   2   6  12        3.68       15.39     32.24 o 
  -4   7  12       23.90       32.14     22.88 o 
  -3   7  12        1.21        3.53     19.02 o 
  -1   7  12        0.86       -5.34     17.32 o 
   0   7  12       40.13       70.64     15.22 o 
   1   7  12        0.09       12.17     12.55 o 
  -3   8  12       69.34      104.53     30.39 o 
  -2   8  12       64.13       49.01     24.85 o 
  -1   8  12        0.38       20.50     21.57 o 
   0   8  12      110.62       70.24     23.62 o 
  -3 -10  13      138.48      168.66     38.93 o 
  -2 -10  13       26.63       56.35     29.03 o 
   0 -10  13       14.91       27.72     25.45 o 
  -4  -9  13       35.83       21.62     16.79 o 
  -3  -9  13      112.79       83.35     31.40 o 
  -2  -9  13       37.43       70.53     26.76 o 
  -1  -9  13      129.02      163.82     32.31 o 
   0  -9  13       50.77       57.14     27.42 o 
   1  -9  13       44.25       47.78     29.97 o 
  -4  -8  13       53.97       66.97     27.27 o 
  -3  -8  13        0.41       -3.21     23.25 o 
  -2  -8  13      238.62      258.63     40.64 o 
  -1  -8  13       10.41       28.02     22.53 o 
   0  -8  13       18.98        6.30     13.17 o 
   1  -8  13      238.83      248.76     32.50 o 
   2  -8  13        0.04       10.55     27.32 o 
  -5  -7  13       36.90       23.67     21.91 o 
  -4  -7  13      133.44      102.15     20.02 o 
  -3  -7  13        2.00      -29.20     19.47 o 
  -2  -7  13       48.04       43.85     27.15 o 
  -1  -7  13        0.09        4.60     23.58 o 
   0  -7  13       77.49       84.32     19.00 o 
   1  -7  13       36.04       44.46     16.69 o 
   2  -7  13      304.35      280.34     44.76 o 
  -5  -6  13        0.03      -10.51     24.46 o 
  -4  -6  13        0.10      -16.81     12.41 o 
  -3  -6  13        0.16        9.54     25.45 o 
  -2  -6  13        0.31       13.32     25.37 o 
  -1  -6  13       10.14       22.17     24.17 o 
   0  -6  13        1.83       15.67     14.72 o 
   1  -6  13        8.36       16.53     19.76 o 
   2  -6  13      259.83      231.33     65.73 o 
   3  -6  13      246.44      312.42     29.35 o 
  -5  -5  13        6.14        6.70     14.57 o 
  -4  -5  13       17.60       17.10     29.37 o 
  -3  -5  13       26.03       19.42     26.66 o 
  -2  -5  13       55.37       63.27     29.77 o 
  -1  -5  13        1.86       20.11     17.71 o 
   0  -5  13      142.82      143.73     21.16 o 
   1  -5  13       73.88       92.18     19.13 o 
   2  -5  13        1.52       15.66     13.78 o 
   3  -5  13       36.35       89.82     20.29 o 
  -6  -4  13       12.56       33.78     17.02 o 
  -5  -4  13        0.54        9.82     14.16 o 
  -4  -4  13       27.48        4.55     29.62 o 
  -3  -4  13      374.39      445.01     49.78 o 
  -2  -4  13       29.73       24.49     15.28 o 
  -1  -4  13       33.05       57.99     24.33 o 
   0  -4  13       20.30       10.43     13.63 o 
   1  -4  13        7.87        5.16     16.18 o 
   2  -4  13       12.96       13.45     20.70 o 
   3  -4  13      113.88      129.87     33.64 o 
  -6  -3  13       69.56      112.46     41.20 o 
  -5  -3  13      146.45      121.10     29.29 o 
  -4  -3  13       14.68        7.91     28.83 o 
  -3  -3  13      335.00      322.49     44.32 o 
  -2  -3  13      546.21      558.95     31.74 o 
  -1  -3  13      209.37      224.25     23.68 o 
   0  -3  13      154.85      169.19     21.48 o 
   1  -3  13        2.00       26.98     14.21 o 
   2  -3  13        0.22        7.20     13.35 o 
   3  -3  13        0.54        8.82     14.26 o 
  -6  -2  13       42.59       46.58     28.04 o 
  -5  -2  13      330.25      337.49     42.32 o 
  -4  -2  13       68.16       91.31     34.34 o 
  -3  -2  13      372.52      292.48     42.86 o 
  -2  -2  13       11.28       15.26     22.30 o 
  -1  -2  13       16.73        3.47     12.23 o 
   0  -2  13       13.84       13.29     13.79 o 
   1  -2  13       71.88       83.28     17.74 o 
   2  -2  13        0.36        1.33     12.94 o 
   3  -2  13        0.73      -10.39     12.58 o 
  -6  -1  13      151.84      148.94     23.29 o 
  -5  -1  13      200.34      207.82     41.78 o 
  -4  -1  13      693.08      620.04     54.99 o 
  -3  -1  13        8.00       20.08     26.63 o 
  -2  -1  13      541.68      548.52     30.35 o 
  -1  -1  13       30.23       20.55     14.63 o 
   0  -1  13        0.54       -4.91     14.92 o 
   1  -1  13      131.82      166.79     22.24 o 
   2  -1  13       27.09       50.94     15.95 o 
   3  -1  13      155.99      186.16     25.24 o 
  -6   0  13      167.65      181.55     23.64 o 
  -5   0  13       31.60       39.01     29.82 o 
  -4   0  13      257.08      286.94     42.59 o 
  -3   0  13       18.21       29.12     24.30 o 
  -2   0  13      160.49      157.16     20.31 o 
  -1   0  13       39.99       32.77     18.42 o 
   0   0  13      676.72      626.20     32.57 o 
   1   0  13       27.27       21.52     14.80 o 
   2   0  13       45.27       55.99     16.45 o 
   3   0  13       49.09       54.79     27.06 o 
  -6   1  13       13.05       26.67     16.17 o 
  -5   1  13        9.99        2.40     26.71 o 
  -4   1  13      222.57      177.11     37.45 o 
  -3   1  13      175.38      165.79     25.71 o 
  -2   1  13      105.00       64.56     16.51 o 
  -1   1  13       16.20       31.16     14.24 o 
   0   1  13      315.25      302.55     26.26 o 
   1   1  13       34.17       50.58     28.78 o 
   2   1  13       21.17        9.38     13.88 o 
   3   1  13       25.17       53.92     17.26 o 
  -6   2  13       13.90       26.21     29.84 o 
  -5   2  13        6.14       44.81     28.78 o 
  -4   2  13      144.23      160.33     34.36 o 
  -3   2  13       88.94       75.11     18.40 o 
  -2   2  13      785.76      783.02     34.32 o 
  -1   2  13      390.40      401.75     28.52 o 
   0   2  13        4.86       24.06     14.56 o 
   1   2  13       27.40       32.98     15.29 o 
   2   2  13       71.38       32.57     17.07 o 
   3   2  13       17.38       19.59     16.81 o 
  -4   3  13       82.95      116.38     30.83 o 
  -3   3  13       59.43       77.49     16.81 o 
  -2   3  13       52.78       84.83     17.02 o 
  -1   3  13       16.38        8.18     13.53 o 
   0   3  13       33.55       48.30     15.78 o 
   1   3  13        2.56       18.82     13.35 o 
   2   3  13        0.12      -16.21     12.84 o 
  -4   4  13      260.34      264.44     31.99 o 
  -3   4  13       44.45       31.22     14.03 o 
  -2   4  13      122.12      141.21     19.70 o 
  -1   4  13        1.63       -1.52     11.65 o 
   0   4  13       45.06       50.75     15.60 o 
   1   4  13        4.89       -6.38     11.36 o 
   2   4  13      279.62      245.13     27.66 o 
  -4   5  13        1.34       20.13     15.29 o 
  -3   5  13        7.51       21.39     16.31 o 
  -2   5  13        4.60       13.15     12.37 o 
  -1   5  13       46.59       45.37     17.95 o 
   0   5  13       35.09        7.59     42.58 o 
   1   5  13       63.75       75.00     18.22 o 
  -4   6  13        3.28        7.44     22.51 o 
  -3   6  13        0.18       29.28     18.08 o 
  -2   6  13      116.62      117.92     28.11 o 
  -1   6  13        0.04       -0.36     11.95 o 
   0   6  13       68.71       78.26     29.07 o 
   1   6  13      179.23      139.84     28.65 o 
  -2   7  13      111.07      129.67     29.89 o 
  -1   7  13       34.96       54.79     27.13 o 
  -3  -9  14       49.71       58.50     30.78 o 
  -2  -9  14       40.14        4.05     22.90 o 
  -1  -9  14      106.49      125.52     30.56 o 
   0  -9  14        4.27      -20.06     24.95 o 
  -4  -8  14        0.48      -26.24     24.33 o 
  -3  -8  14        8.15       56.38     30.36 o 
  -2  -8  14       35.20       59.34     29.37 o 
  -1  -8  14       87.76      107.71     28.73 o 
   0  -8  14      218.06      248.29     28.41 o 
   1  -8  14        0.60      -20.21     25.22 o 
  -4  -7  14       10.30       18.87     27.64 o 
  -3  -7  14       45.13       50.52     29.72 o 
  -2  -7  14       23.81       36.39     25.94 o 
  -1  -7  14       18.86       13.82     18.55 o 
   0  -7  14      185.28      175.48     23.78 o 
   1  -7  14      307.23      369.37     43.64 o 
  -5  -6  14        2.09       24.66     29.74 o 
  -4  -6  14       69.81       86.99     36.02 o 
  -3  -6  14       35.51       27.47     28.46 o 
  -2  -6  14      437.95      480.83     50.64 o 
  -1  -6  14      203.49      234.04     25.65 o 
   0  -6  14       73.12       33.62     21.42 o 
   1  -6  14      397.38      403.41     31.34 o 
   2  -6  14      300.84      295.11     29.44 o 
  -5  -5  14       19.86      -14.90     31.70 o 
  -4  -5  14       47.32       21.02     28.83 o 
  -3  -5  14       21.10        1.24     24.66 o 
  -2  -5  14      283.09      308.83     43.08 o 
  -1  -5  14      172.72      166.87     32.57 o 
   0  -5  14       39.23       62.57     17.52 o 
   1  -5  14       24.96       30.28     15.37 o 
   2  -5  14       14.93       28.41     15.77 o 
  -5  -4  14       10.60      -38.76     30.73 o 
  -4  -4  14       42.26       11.54     29.92 o 
  -3  -4  14      234.79      310.04     45.23 o 
  -2  -4  14        0.05       -6.50     20.31 o 
  -1  -4  14       72.92       62.81     18.78 o 
   0  -4  14      152.78      200.47     23.90 o 
   1  -4  14        0.61       -4.38     27.42 o 
   2  -4  14       25.36       25.84     16.00 o 
  -5  -3  14       28.87       21.52     31.75 o 
  -4  -3  14       23.18       -2.59     27.64 o 
  -3  -3  14       40.73       16.95     27.89 o 
  -2  -3  14      216.94      284.28     26.67 o 
  -1  -3  14       36.53       30.59     15.29 o 
   0  -3  14      111.51       87.80     19.03 o 
   1  -3  14        2.15       -4.06     13.34 o 
   2  -3  14        0.33        8.90     19.92 o 
  -5  -2  14        8.30        0.94     29.65 o 
  -4  -2  14       96.14      111.59     36.59 o 
  -3  -2  14       39.70       93.68     32.76 o 
  -2  -2  14      155.81      121.68     20.67 o 
  -1  -2  14       42.88       31.23     15.48 o 
   0  -2  14       34.69       40.71     23.07 o 
   1  -2  14       18.13       11.47     13.96 o 
   2  -2  14       38.30       41.01     23.31 o 
  -5  -1  14        8.31       32.86     32.26 o 
  -4  -1  14       22.67      -20.16     25.27 o 
  -3  -1  14        2.39       37.21     27.30 o 
  -2  -1  14      160.27      172.66     35.49 o 
  -1  -1  14        3.45        4.44     23.37 o 
   0  -1  14        2.91       -5.97     12.69 o 
   1  -1  14       19.57       57.36     17.21 o 
   2  -1  14       22.26       14.12     14.50 o 
  -5   0  14       64.21      105.98     36.91 o 
  -4   0  14       25.25      105.61     34.09 o 
  -3   0  14        9.18        4.88     16.08 o 
  -2   0  14       12.82       19.10     15.07 o 
  -1   0  14       49.39       35.39     15.99 o 
   0   0  14       11.78       51.87     17.40 o 
   1   0  14        0.72       13.14     16.79 o 
   2   0  14        0.37       12.62     13.60 o 
  -5   1  14       12.07       49.06     30.51 o 
  -3   1  14      288.95      312.36     26.37 o 
  -2   1  14        1.84        1.40     18.90 o 
  -1   1  14      187.81      175.46     22.46 o 
   0   1  14        0.49       29.13     15.42 o 
   1   1  14       13.10        6.02     15.52 o 
   2   1  14        2.08        0.85     13.35 o 
  -5   2  14       17.32       61.29     28.81 o 
  -4   2  14       46.81       77.77     29.40 o 
  -3   2  14       82.62       90.61     19.04 o 
  -2   2  14        1.47       -4.46     13.23 o 
  -1   2  14        1.60        3.12     13.48 o 
   0   2  14        0.12       -8.06     12.73 o 
   1   2  14        0.04        5.95     14.39 o 
   2   2  14        0.57       24.24     18.31 o 
  -4   3  14      100.81      135.21     30.02 o 
  -3   3  14        2.01       26.66     23.11 o 
  -2   3  14        4.77        4.67     12.34 o 
  -1   3  14       37.11       40.86     15.38 o 
   0   3  14       22.94       26.49     15.54 o 
   1   3  14       22.96       -3.89     14.85 o 
  -3   4  14        9.41       41.64     14.05 o 
  -2   4  14       68.81       57.29     17.11 o 
  -1   4  14       13.91       -5.80     13.35 o 
   0   4  14       42.71       56.89     38.97 o 
   1   4  14       24.60       37.63     17.02 o 
  -3   5  14        7.02       10.57     18.60 o 
  -2   5  14      142.44      169.07     22.13 o 
  -1   5  14      202.92      234.64     24.97 o 
   0   5  14       19.44       15.59     14.68 o 
  -2  -8  15       30.54       87.78     31.13 o 
  -1  -8  15       66.45       71.54     27.32 o 
  -3  -7  15        0.35       24.06     28.53 o 
  -2  -7  15      180.18      224.96     40.27 o 
  -1  -7  15       17.34        7.68     21.94 o 
   0  -7  15      124.52      115.49     21.39 o 
  -4  -6  15      222.19      160.04     41.75 o 
  -3  -6  15      182.41      149.69     37.92 o 
  -2  -6  15        0.80      -17.54     21.22 o 
  -1  -6  15       29.59       58.48     22.00 o 
   0  -6  15       38.04       43.77     36.80 o 
   1  -6  15       84.88      131.92     22.56 o 
  -4  -5  15        4.21       26.24     29.47 o 
  -3  -5  15      432.26      560.13     57.61 o 
  -2  -5  15      351.19      457.70     50.27 o 
  -1  -5  15        2.00        2.69     15.23 o 
   0  -5  15       92.95       98.11     20.89 o 
   1  -5  15        2.08       13.07     15.88 o 
  -4  -4  15      175.74      206.51     44.59 o 
  -3  -4  15       12.76        8.84     25.42 o 
  -2  -4  15      149.36      145.21     33.20 o 
  -1  -4  15       90.35       55.91     32.83 o 
   0  -4  15        9.46       15.34     15.09 o 
   1  -4  15       99.14      121.84     22.51 o 
  -4  -3  15       23.73       24.31     30.16 o 
  -3  -3  15       32.15       97.02     34.69 o 
  -2  -3  15        8.44       17.25     14.50 o 
  -1  -3  15        3.68       27.78     30.35 o 
   0  -3  15       46.70       34.73     15.76 o 
   1  -3  15       62.15       72.92     20.19 o 
  -5  -2  15        2.31        4.57     32.86 o 
  -4  -2  15      196.45      170.86     41.73 o 
  -3  -2  15        3.97        6.00     25.72 o 
  -2  -2  15       56.04       52.28     18.10 o 
  -1  -2  15       15.27        4.32     21.09 o 
   0  -2  15      151.40      149.18     26.98 o 
   1  -2  15       89.54       69.10     18.74 o 
  -5  -1  15        1.63      -13.83     29.57 o 
  -4  -1  15        1.40       21.59     29.30 o 
  -3  -1  15       29.77       86.24     32.19 o 
  -2  -1  15      198.70      202.11     24.79 o 
  -1  -1  15       14.71       18.38     15.71 o 
   0  -1  15      293.59      294.21     39.66 o 
   1  -1  15      103.68       68.87     18.23 o 
  -4   0  15        0.33       45.41     28.39 o 
  -3   0  15        5.01       38.44     25.79 o 
  -2   0  15        0.12       -7.64     13.17 o 
  -1   0  15       22.59       12.87     25.37 o 
   0   0  15       24.70       24.42     24.09 o 
   1   0  15       97.01      124.44     22.42 o 
  -4   1  15       22.69       28.51     27.50 o 
  -3   1  15       79.47       57.85     18.09 o 
  -2   1  15       45.96       29.95     25.72 o 
  -1   1  15       10.80        4.08     14.68 o 
   0   1  15        0.00      -12.41     15.25 o 
   1   1  15      107.42      143.39     25.15 o 
  -4   2  15        5.67       45.06     25.37 o 
  -3   2  15        0.95       10.14     14.39 o 
  -2   2  15        5.06       32.82     16.00 o 
  -1   2  15      271.29      284.73     27.95 o 
   0   2  15        6.14      -20.40     13.60 o 
  -3   3  15        5.51       21.32     22.67 o 
  -2   3  15       33.39       40.29     23.47 o 
  -1   3  15      136.27      125.22     22.75 o 
   0   3  15      268.57      302.73     29.67 o 
  -2   4  15        9.13        6.64     15.43 o 
  -1   4  15        7.03       19.50     15.60 o 
  -2  -6  16       33.92       11.91     23.49 o 
  -3  -5  16      174.78      128.64     36.24 o 
  -2  -5  16       23.15       18.73     22.93 o 
  -1  -5  16       50.11       46.20     18.38 o 
  -3  -4  16       37.58       88.62     32.98 o 
  -2  -4  16       76.34      128.93     32.61 o 
  -1  -4  16        5.83       15.14     15.61 o 
   0  -4  16       96.99      139.03     32.71 o 
  -3  -3  16       79.14      110.90     36.49 o 
  -2  -3  16       59.10       57.69     26.83 o 
  -1  -3  16       75.68       72.44     19.72 o 
   0  -3  16       11.87        2.95     33.18 o 
  -3  -2  16       13.31      -16.90     25.35 o 
  -2  -2  16       72.75       75.07     20.70 o 
  -1  -2  16       40.08       19.39     31.92 o 
   0  -2  16        8.70       -0.93     14.29 o 
  -3  -1  16       49.10       63.84     31.25 o 
  -2  -1  16       28.46        8.10     15.92 o 
  -1  -1  16      255.43      256.89     28.04 o 
   0  -1  16        0.63       29.27     18.14 o 
  -3   0  16      143.78      136.69     35.50 o 
  -2   0  16        5.16        3.05     14.81 o 
  -1   0  16      172.46      177.42     36.53 o 
   0   0  16      123.37      103.82     24.22 o 
  -3   1  16       87.59       55.49     27.87 o 
  -2   1  16        4.95      -13.19     14.61 o 
  -1   1  16       95.24      117.60     24.58 o 
                                                 
